# Supplementary material for: Role of IFN-gamma and IL-6 in a protective immune response to Yersinia enterocolitica in mice
Source: BMC Microbiol. 2008 Sep 19;8:153. doi: 10.1186/1471-2180-8-153 (PMC2556677; doi:10.1186/1471-2180-8-153)
Supplement: Additional file 1 — Comparison of sublethal pYV+ versus sublethal ΔyopH infection. List of genes which fulfill the criteria that signal log2ratio (SLR) after sublethal pYV+ (infection with 5 × 103 Ye) compared to sublethal ΔyopH infection (infection with 5 × 104 Ye) is > 1.5 or < -1.5. Expression levels of genes after infection with sublethal or lethal pYV+ as well as ΔyopH infection are depicted as fold induction compared to uninfected mice. [file 1471-2180-8-153-S1.xls]

## Sheet: Tabelle1
Additional file 1. Comparison of sublethal pYV+ versus sublethal DyopH infection.				sublethal pYV+	lethal pYV+	sublethal DyopH	lethal DyopH
Probe Set Name	Cluster	Gene Symbol	Gene Title	fold induction compared to uninfected	fold induction compared to uninfected	fold induction compared to uninfected	fold induction compared to uninfected	go biological process term
97576_f_at	A1	---	---	6.9644	1.07177	0.707107	2.46229	---		6.9644	1.07177	0.707107	2.46229
161991_at	A1	---	---	0.466516	0.233258	0.143587	0.176777	---		0.466516	0.233258	0.143587	0.176777
161299_r_at	A1	---	---	7.46426	7.46426	2.14355	6.06287	---		7.46426	7.46426	2.14355	6.06287
160711_at	A1	Decr1	2,4-dienoyl CoA reductase 1, mitochondrial	0.133972	0.615572	0.535887	0.870551	metabolic process /// metabolic process		0.133972	0.615572	0.535887	0.870551
99425_at	A1	Hmgcr	3-hydroxy-3-methylglutaryl-Coenzyme A reductase	3.24901	8.57419	1	0.870551	lipid metabolic process /// steroid biosynthetic process /// cholesterol biosynthetic process /// cholesterol biosynthetic process /// visual learning /// lipid biosynthetic process /// biosynthetic process /// embryonic development /// sterol biosynthetic process /// negative regulation of MAPK activity		3.24901	8.57419	1	0.870551
97692_at	A1	Htr2c	5-hydroxytryptamine (serotonin) receptor 2C	3.73213	3.73213	0.659754	0.659754	signal transduction /// G-protein coupled receptor protein signaling pathway /// inositol phosphate-mediated signaling		3.73213	3.73213	0.659754	0.659754
98989_at	A1	Dhcr7	7-dehydrocholesterol reductase	0.287175	0.0441942	1.07177	0.329877	blood vessel development /// steroid biosynthetic process /// cholesterol biosynthetic process /// lipid biosynthetic process /// sterol biosynthetic process /// sterol biosynthetic process /// cell differentiation /// lung development /// regulation of cell proliferation		0.287175	0.0441942	1.07177	0.329877
94390_at	A1	Akap8	A kinase (PRKA) anchor protein 8	0.435275	0.5	1.23114	0.378929	mitotic chromosome condensation /// mitotic chromosome condensation		0.435275	0.5	1.23114	0.378929
101947_at	A1	Akap8l	A kinase (PRKA) anchor protein 8-like	0.435275	0.535887	1.31951	0.615572	---		0.435275	0.535887	1.31951	0.615572
162336_r_at	A1	Acp6	Acid phosphatase 6, lysophosphatidic	0.353553	0.466516	1.51572	0.535887	---		0.353553	0.466516	1.51572	0.535887
93372_at	A1	Anp32a	acidic (leucine-rich) nuclear phosphoprotein 32 family, member A	0.0824692	0.143587	0.933033	0.0583146	---		0.0824692	0.143587	0.933033	0.0583146
102192_r_at	A1	Acsm3	acyl-CoA synthetase medium-chain family member 3	0.307786	0.0669858	0.757858	0.203063	fatty acid biosynthetic process /// metabolic process		0.307786	0.0669858	0.757858	0.203063
160921_at	A1	Acss1	acyl-CoA synthetase short-chain family member 1	0.189465	0.125	0.757858	0.217638	acetyl-CoA biosynthetic process /// metabolic process /// metabolic process		0.189465	0.125	0.757858	0.217638
98976_at	A1	Adamdec1	ADAM-like, decysin 1	0.307786	0.307786	1.23114	0.217638	proteolysis /// proteolysis		0.307786	0.307786	1.23114	0.217638
99864_at	A1	Adora2b /// LOC100045233	adenosine A2b receptor /// similar to Adenosine A2b receptor	2.14355	2.2974	0.933033	1.51572	signal transduction /// G-protein coupled receptor protein signaling pathway		2.14355	2.2974	0.933033	1.51572
96188_at	A1	Adar	adenosine deaminase, RNA-specific	9.18959	9.84916	2.82843	3.4822	transcription /// regulation of transcription, DNA-dependent /// RNA processing /// RNA processing /// mRNA processing /// base conversion or substitution editing		9.18959	9.84916	2.82843	3.4822
102350_at	A1	Adprhl2	ADP-ribosylhydrolase like 2	0.176777	0.143587	0.535887	0.707107	---		0.176777	0.143587	0.535887	0.707107
93193_at	A1	Adrb2	adrenergic receptor, beta 2	0.203063	0.353553	1	0.535887	norepinephrine-epinephrine regulation of blood pressure /// diet induced thermogenesis /// norepinephrine-epinephrine vasodilation during regulation of blood pressure /// norepinephrine-epinephrine vasodilation during regulation of blood pressure /// regulation of sodium ion transport /// signal transduction /// G-protein coupled receptor protein signaling pathway /// G-protein coupled receptor p…		0.203063	0.353553	1	0.535887
161391_r_at	A1	Aldh18a1	aldehyde dehydrogenase 18 family, member A1	6.06287	8	2.14355	4.59479	proline biosynthetic process /// amino acid biosynthetic process /// amino acid biosynthetic process		6.06287	8	2.14355	4.59479
96866_at	A1	Avpi1	arginine vasopressin-induced 1	0.0473661	0.0625	0.329877	0.0947323	activation of MAPK activity /// cell cycle		0.0473661	0.0625	0.329877	0.0947323
99419_g_at	A1	Bcl2l11	BCL2-like 11 (apoptosis facilitator)	14.9285	24.2515	4	18.3792	apoptosis /// apoptosis /// regulation of apoptosis /// positive regulation of apoptosis /// positive regulation of apoptosis /// positive regulation of apoptosis		14.9285	24.2515	4	18.3792
92525_i_at	A1	Btbd14a	BTB (POZ) domain containing 14A	0.659754	0.267943	1.41421	0.466516	---		0.659754	0.267943	1.41421	0.466516
93142_at	A1	Bach1	BTB and CNC homology 1	0.0625	0.233258	0.812252	0.0717936	transcription /// regulation of transcription, DNA-dependent /// regulation of transcription, DNA-dependent /// regulation of transcription		0.0625	0.233258	0.812252	0.0717936
99841_at	A1	Blr1	Burkitt lymphoma receptor 1	2.46229	2.63902	0.466516	3.4822	signal transduction /// G-protein coupled receptor protein signaling pathway /// B cell activation /// lymph node development		2.46229	2.63902	0.466516	3.4822
100533_s_at	A1	Crem	cAMP responsive element modulator	6.06287	5.27803	1.41421	3.24901	transcription /// regulation of transcription, DNA-dependent /// spermatogenesis /// spermatogenesis		6.06287	5.27803	1.41421	3.24901
160526_s_at	A1	Crem	cAMP responsive element modulator	13.9288	11.3137	4.28709	8.57419	transcription /// regulation of transcription, DNA-dependent /// spermatogenesis /// spermatogenesis		13.9288	11.3137	4.28709	8.57419
96122_at	A1	Cmbl	carboxymethylenebutenolidase-like (Pseudomonas)	0.378929	0.0824692	1	0.267943	---		0.378929	0.0824692	1	0.267943
93909_f_at	A1	Ccrn4l	CCR4 carbon catabolite repression 4-like (S. cerevisiae) /// SH3-domain GRB2-like (endophilin) interacting protein 1 /// predicted gene, ENSMUSG00000073624 /// hypothetical protein LOC100039477 /// similar to LOC639390 protein /// hypothetical protein LOC	4.28709	3.03143	1	1.31951	RNA-dependent DNA replication /// DNA integration /// viral reproduction /// rhythmic process		4.28709	3.03143	1	1.31951
93908_f_at	A1	Ccrn4l	CCR4 carbon catabolite repression 4-like (S. cerevisiae) /// SH3-domain GRB2-like (endophilin) interacting protein 1 /// predicted gene, ENSMUSG00000073624 /// hypothetical protein LOC100039477 /// similar to LOC639390 protein /// hypothetical protein LOC	3.24901	1.86607	0.812252	1.1487	RNA-dependent DNA replication /// proteolysis /// DNA integration /// viral reproduction /// dUTP metabolic process /// rhythmic process		3.24901	1.86607	0.812252	1.1487
98088_at	A1	Cd14	CD14 antigen	6.9644	6.9644	1.7411	8	inflammatory response /// immune response		6.9644	6.9644	1.7411	8
94423_at	A1	BC004728	cDNA sequence BC004728	3.73213	3.03143	1	1.51572	---		3.73213	3.03143	1	1.51572
98400_at	A1	Cenpk	centromere protein K	0.217638	0.267943	1.07177	1.1487	positive regulation of transcription from RNA polymerase II promoter		0.217638	0.267943	1.07177	1.1487
101145_at	A1	Cep250	centrosomal protein 250	0.125	0.133972	0.757858	0.574349	cell cycle		0.125	0.133972	0.757858	0.574349
102736_at	A1	Ccl2	chemokine (C-C motif) ligand 2	12.996	22.6274	4.59479	48.5029	anti-apoptosis /// chemotaxis /// inflammatory response /// immune response /// signal transduction		12.996	22.6274	4.59479	48.5029
102424_at	A1	Ccl3	chemokine (C-C motif) ligand 3	9.84916	13.9288	2.2974	12.996	chemotaxis /// inflammatory response /// immune response /// signal transduction		9.84916	13.9288	2.2974	12.996
94146_at	A1	Ccl4	chemokine (C-C motif) ligand 4	29.8571	42.2243	11.3137	32	chemotaxis /// inflammatory response /// immune response /// signal transduction		29.8571	42.2243	11.3137	32
99412_at	A1	Ccr3	chemokine (C-C motif) receptor 3	0.535887	0.757858	1.23114	0.535887	chemotaxis /// defense response /// signal transduction /// G-protein coupled receptor protein signaling pathway		0.535887	0.757858	1.23114	0.535887
102719_f_at	A1	Ccr5	chemokine (C-C motif) receptor 5	25.9921	14.9285	6.06287	3.4822	chemotaxis /// defense response /// signal transduction /// G-protein coupled receptor protein signaling pathway		25.9921	14.9285	6.06287	3.4822
95348_at	A1	Cxcl1	chemokine (C-X-C motif) ligand 1	12.1257	21.1121	3.03143	6.9644	regulation of progression through cell cycle /// inflammatory response /// immune response /// cellular process		12.1257	21.1121	3.03143	6.9644
95349_g_at	A1	Cxcl1	chemokine (C-X-C motif) ligand 1	1.86607	3.24901	0.574349	2	regulation of progression through cell cycle /// inflammatory response /// immune response /// cellular process		1.86607	3.24901	0.574349	2
101160_at	A1	Cxcl2	chemokine (C-X-C motif) ligand 2	39.3966	45.2548	7.46426	36.7583	chemotaxis /// inflammatory response /// immune response /// signal transduction		39.3966	45.2548	7.46426	36.7583
162287_r_at	A1	Clca3	chloride channel calcium activated 3	0.189465	0.757858	0.933033	0.466516	chloride transport		0.189465	0.757858	0.933033	0.466516
96097_at	A1	Chmp6	chromatin modifying protein 6	0.353553	0.329877	0.933033	0.307786	transport /// protein transport		0.353553	0.329877	0.933033	0.307786
97546_at	A1	Cldn1	claudin 1	21.1121	25.9921	0.870551	22.6274	calcium-independent cell-cell adhesion		21.1121	25.9921	0.870551	22.6274
97689_at	A1	F3	coagulation factor III	17.1484	21.1121	2.14355	1.86607	blood coagulation /// blood coagulation		17.1484	21.1121	2.14355	1.86607
161554_r_at	A1	Coasy	Coenzyme A synthase	0.329877	0.5	0.812252	1.7411	biosynthetic process /// biosynthetic process /// coenzyme A biosynthetic process /// coenzyme A biosynthetic process /// coenzyme A biosynthetic process		0.329877	0.5	0.812252	1.7411
96229_at	A1	Crp	C-reactive protein, pentraxin-related	5.27803	1.6245	1.07177	4	acute-phase response		5.27803	1.6245	1.07177	4
96551_at	A1	Clec4e	C-type lectin domain family 4, member e	3.24901	3.03143	1.31951	2.46229	immune response /// heterophilic cell adhesion		3.24901	3.03143	1.31951	2.46229
94411_at	C1	Cdk2	cyclin-dependent kinase 2	0.217638	0.233258	1.41421	0.707107	protein amino acid phosphorylation /// protein amino acid phosphorylation /// potassium ion transport /// cell cycle /// cell cycle /// mitosis /// positive regulation of transcription /// cell division		0.217638	0.233258	1.41421	0.707107
93550_at	C1	Csrp2	cysteine and glycine-rich protein 2	0.0769465	0.0669858	0.574349	0.233258	multicellular organismal development /// multicellular organismal development /// cell differentiation /// cell differentiation		0.0769465	0.0669858	0.574349	0.233258
160813_r_at	C1	Cox6b2	cytochrome c oxidase subunit VIb polypeptide 2	0.176777	0.203063	0.574349	0.574349	electron transport		0.176777	0.203063	0.574349	0.574349
103356_at	C1	Dock7	dedicator of cytokinesis 7	0.307786	0.615572	0.812252	0.435275	multicellular organismal development /// nervous system development /// cell differentiation		0.307786	0.615572	0.812252	0.435275
97353_at	A1	Dab2ip	disabled homolog 2 (Drosophila) interacting protein	0.233258	0.535887	0.870551	1.6245	cell cycle /// negative regulation of progression through cell cycle /// regulation of small GTPase mediated signal transduction		0.233258	0.535887	0.870551	1.6245
100748_at	A1	D10Wsu159e	DNA segment, Chr 10, Wayne State University 159, expressed	5.65685	8.57419	0.659754	0.812252	---		5.65685	8.57419	0.659754	0.812252
94246_at	A1	Ets2	E26 avian leukemia oncogene 2, 3' domain	4.59479	5.27803	1.51572	4.92458	regulation of progression through cell cycle /// regulation of transcription, DNA-dependent /// cellular process		4.59479	5.27803	1.51572	4.92458
102963_at	A1	E2f1	E2F transcription factor 1	0.108819	0.0883883	0.5	0.466516	regulation of progression through cell cycle /// regulation of progression through cell cycle /// transcription /// regulation of transcription, DNA-dependent /// regulation of transcription, DNA-dependent /// apoptosis /// apoptosis /// cell cycle /// forebrain development /// regulation of transcription /// positive regulation of transcription, DNA-dependent /// positive regulation of transcrip…		0.108819	0.0883883	0.5	0.466516
100435_at	A1	Edg2	endothelial differentiation, lysophosphatidic acid G-protein-coupled receptor, 2	4.28709	2	0.933033	5.65685	signal transduction /// G-protein coupled receptor protein signaling pathway /// positive regulation of I-kappaB kinase/NF-kappaB cascade		4.28709	2	0.933033	5.65685
96344_at	A1	Eno3	enolase 3, beta muscle	0.466516	0.329877	1.1487	0.25	glycolysis		0.466516	0.329877	1.1487	0.25
104481_at	A1	Eef2k	eukaryotic elongation factor-2 kinase	0.287175	0.378929	1.1487	0.203063	protein amino acid phosphorylation		0.287175	0.378929	1.1487	0.203063
93672_at	A1	Eif2ak2	eukaryotic translation initiation factor 2-alpha kinase 2	4.59479	6.06287	2.14355	1.1487	translation /// protein amino acid phosphorylation /// protein amino acid phosphorylation /// virus-infected cell apoptosis /// immune response /// response to virus /// unfolded protein response /// protein amino acid autophosphorylation		4.59479	6.06287	2.14355	1.1487
100558_at	A1	Eif4b	eukaryotic translation initiation factor 4B	4.92458	1.31951	1.1487	1.41421	translation		4.92458	1.31951	1.1487	1.41421
95249_at	A1	AA517858	expressed sequence AA517858	0.0334929	0.0441942	0.0769465	0.0883883	---		0.0334929	0.0441942	0.0769465	0.0883883
102921_s_at	A1	Fas	Fas (TNF receptor superfamily member)	3.73213	4.59479	1.31951	3.73213	apoptosis /// apoptosis /// activated T cell apoptosis /// inflammatory cell apoptosis /// inflammatory cell apoptosis /// transformed cell apoptosis /// immune response /// signal transduction /// induction of apoptosis via death domain receptors /// induction of apoptosis via death domain receptors /// induction of apoptosis via death domain receptors /// positive regulation of apoptosis /// ne…		3.73213	4.59479	1.31951	3.73213
98967_at	A1	Fabp7	fatty acid binding protein 7, brain	0.189465	0.133972	0.757858	4.28709	transport		0.189465	0.133972	0.757858	4.28709
162451_r_at	A1	Fbxo3	F-box protein 3	0.101532	0.0769465	1.86607	0.176777	ubiquitin cycle		0.101532	0.0769465	1.86607	0.176777
97509_f_at	A1	Fgfr1	fibroblast growth factor receptor 1	0.0473661	0.0441942	0.25	0.812252	angiogenesis /// induction of an organ /// positive regulation of mesenchymal cell proliferation /// protein amino acid phosphorylation /// signal transduction /// brain development /// salivary gland morphogenesis /// positive regulation of cell proliferation /// fibroblast growth factor receptor signaling pathway /// lung development /// lung development /// embryonic limb morphogenesis /// reg…		0.0473661	0.0441942	0.25	0.812252
93731_at	A1	Fkbp9	FK506 binding protein 9	0.203063	0.707107	0.933033	0.615572	protein folding /// protein folding		0.203063	0.707107	0.933033	0.615572
160088_at	A1	Fmo5 /// LOC100046051	flavin containing monooxygenase 5 /// similar to Flavin containing monooxygenase 5	0.0583146	0.0824692	0.217638	1.41421	electron transport		0.0583146	0.0824692	0.217638	1.41421
101802_at	A1	Fpr-rs4	formyl peptide receptor, related sequence 4	8	6.06287	2.14355	282842712474619	G-protein coupled receptor protein signaling pathway /// G-protein coupled receptor protein signaling pathway		8	6.06287	2.14355	2.82843
103699_i_at	A1	Frat2	frequently rearranged in advanced T-cell lymphomas 2	0.153893	0.133972	0.466516	0.125	Wnt receptor signaling pathway		0.153893	0.133972	0.466516	0.125
97531_at	A1	G0s2	G0/G1 switch gene 2	3.24901	3.4822	1.07177	4.92458	cell cycle		3.24901	3.4822	1.07177	4.92458
97820_at	A1	Galk1	galactokinase 1	0.203063	0.307786	0.870551	0.466516	carbohydrate metabolic process /// galactose metabolic process /// galactose metabolic process /// galactose metabolic process /// metabolic process /// phosphorylation /// galactitol metabolic process /// carbohydrate phosphorylation		0.203063	0.307786	0.870551	0.466516
102341_at	A1	Gla	galactosidase, alpha	27.8576	13.9288	1	12.1257	carbohydrate metabolic process /// metabolic process /// oligosaccharide metabolic process /// oligosaccharide metabolic process /// bone mineralization /// negative regulation of nitric oxide biosynthetic process /// glycosylceramide catabolic process /// glycosylceramide catabolic process /// negative regulation of nitric-oxide synthase activity		27.8576	13.9288	1	12.1257
98011_at	A1	Gabbr1	gamma-aminobutyric acid (GABA-B) receptor, 1	0.25	0.757858	1	0.659754	signal transduction /// G-protein coupled receptor protein signaling pathway		0.25	0.757858	1	0.659754
161690_at	A1	Gzmg	granzyme G	6.9644	1.41421	1.07177	0.659754	proteolysis /// cytolysis		6.9644	1.41421	1.07177	0.659754
161666_f_at	A1	Gadd45b	growth arrest and DNA-damage-inducible 45 beta	3.73213	3.73213	1.1487	3.73213	regulation of progression through cell cycle /// activation of MAPKK activity /// negative regulation of protein kinase activity /// apoptosis /// multicellular organismal development /// cell differentiation		3.73213	3.73213	1.1487	3.73213
102779_at	A1	Gadd45b	growth arrest and DNA-damage-inducible 45 beta	5.27803	4.92458	1.31951	4.28709	regulation of progression through cell cycle /// activation of MAPKK activity /// negative regulation of protein kinase activity /// apoptosis /// multicellular organismal development /// cell differentiation		5.27803	4.92458	1.31951	4.28709
161080_f_at	A1	Gtf2ird2	GTF2I repeat domain containing 2	0.406126	0.101532	1.07177	0.176777	---		0.406126	0.101532	1.07177	0.176777
92724_at	A1	Hnrpa1	heterogeneous nuclear ribonucleoprotein A1	0.329877	0.535887	0.870551	0.406126	RNA processing /// mRNA processing /// transport /// RNA splicing /// mRNA transport /// nuclear export /// nuclear import		0.329877	0.535887	0.870551	0.406126
93328_at	A1	Hdc	histidine decarboxylase	3.4822	3.73213	1.23114	4	amino acid and derivative metabolic process /// amino acid metabolic process /// histidine catabolic process /// histidine catabolic process /// carboxylic acid metabolic process /// catecholamine biosynthetic process		3.4822	3.73213	1.23114	4
92255_at	A1	Hoxb4	homeo box B4	1.1487	1.07177	5.27803	0.870551	transcription /// regulation of transcription, DNA-dependent /// multicellular organismal development /// pattern specification process /// organ morphogenesis /// regulation of transcription /// somatic stem cell division		1.1487	1.07177	5.27803	0.870551
99884_at	A1	Ids	iduronate 2-sulfatase	4	8.57419	1.31951	0.933033	metabolic process		4	8.57419	1.31951	0.933033
94384_at	A1	Ier3	immediate early response 3	6.49802	10.5561	2.14355	4.59479	---		6.49802	10.5561	2.14355	4.59479
101319_f_at	A1	Igk-V19-14 /// Igk-V8	Immunoglobulin kappa chain variable 19 (V19)-14 /// Immunoglobulin kappa chain variable 8 (V8)	1.23114	0.659754	0.233258	1.07177	humoral immune response		1.23114	0.659754	0.233258	1.07177
98774_at	A1	Irg1	immunoresponsive gene 1	24.2515	24.2515	8.57419	16	---		24.2515	24.2515	8.57419	16
99126_at	A1	Xist	inactive X specific transcripts	0.0883883	0.757858	0.659754	0.0179484	dosage compensation, by inactivation of X chromosome /// dosage compensation, by inactivation of X chromosome		0.0883883	0.757858	0.659754	0.0179484
97731_at	A1	Indo	indoleamine-pyrrole 2,3 dioxygenase	6.06287	5.27803	1.31951	2.2974	defense response /// immune response /// tryptophan catabolic process to kynurenine		6.06287	5.27803	1.31951	2.2974
99334_at	A1	Ifng	interferon gamma	12.1257	36.7583	3.03143	13.9288	regulation of cell growth /// neutrophil apoptosis /// inflammatory cell apoptosis /// immune response /// response to virus /// antigen processing and presentation /// neutrophil chemotaxis /// neutrophil chemotaxis /// unfolded protein response /// nega		12.1257	36.7583	3.03143	13.9288
94755_at	A1	Il1a	interleukin 1 alpha	90.5097	119.428	14.9285	25.9921	regulation of progression through cell cycle /// fever /// inflammatory response /// immune response /// cell proliferation		90.5097	119.428	14.9285	25.9921
161689_f_at	A1	Il1r2	interleukin 1 receptor, type II	2.2974	3.73213	0.757858	8	cell surface receptor linked signal transduction		2.2974	3.73213	0.757858	8
102658_at	A1	Il1r2	interleukin 1 receptor, type II	3.24901	4.59479	1.07177	9.84916	cell surface receptor linked signal transduction		3.24901	4.59479	1.07177	9.84916
100773_at	A1	Il12a	interleukin 12a	21.1121	36.7583	1.1487	8.57419	immune response /// positive regulation of T cell proliferation /// positive regulation of tyrosine phosphorylation of Stat4 protein		21.1121	36.7583	1.1487	8.57419
92286_g_at	A1	Il4	interleukin 4	0.153893	0.287175	0.615572	0.0334929	immune response /// cholesterol metabolic process /// positive regulation of B cell proliferation /// positive regulation of T cell proliferation /// positive regulation of activated T cell proliferation /// B cell activation /// regulation of phosphorylation /// positive regulation of tyrosine phosphorylation of Stat5 protein /// negative regulation of apoptosis /// positive regulation of MHC cl…		0.153893	0.287175	0.615572	0.0334929
102218_at	A1	Il6	interleukin 6	19.6983	32	9.18959	5.27803	neutrophil apoptosis /// neutrophil apoptosis /// acute-phase response /// immune response /// defense response to protozoan /// negative regulation of apoptosis /// negative regulation of chemokine biosynthetic process /// negative regulation of chemokine biosynthetic process /// positive regulation of T-helper 2 cell differentiation /// positive regulation of protein biosynthetic process /// ne…		19.6983	32	9.18959	5.27803
103310_at	A1	Jarid1b	jumonji, AT rich interactive domain 1B (Rbp2 like)	0.189465	0.108819	0.615572	0.5	transcription /// regulation of transcription, DNA-dependent /// chromatin modification		0.189465	0.108819	0.615572	0.5
160517_at	A1	Lmnb1	lamin B1	2.63902	3.73213	0.870551	1.1487	---		2.63902	3.73213	0.870551	1.1487
160618_at	A1	Lgals8	lectin, galactose binding, soluble 8	10.5561	12.996	2.14355	2.14355	transport /// calcium ion transport /// calcium ion transport /// cell communication		10.5561	12.996	2.14355	2.14355
93930_at	A1	Lasp1	LIM and SH3 protein 1	6.9644	3.73213	2.2974	2.82843	transport /// ion transport /// ion transport /// cortical cytoskeleton organization and biogenesis		6.9644	3.73213	2.2974	2.82843
102888_s_at	A1	Limk1	LIM-domain containing, protein kinase	0.287175	0.25	1	0.287175	protein amino acid phosphorylation /// positive regulation of axon extension		0.287175	0.25	1	0.287175
101327_at	A1	Lcp1	lymphocyte cytosolic protein 1	29.8571	27.8576	9.84916	7.46426	response to wounding /// actin filament bundle formation		29.8571	27.8576	9.84916	7.46426
102123_at	C1	Lipa	lysosomal acid lipase A	0.329877	0.406126	1.07177	0.615572	lipid metabolic process /// lipid catabolic process		0.329877	0.406126	1.07177	0.615572
93613_at	A1	Smad3	MAD homolog 3 (Drosophila)	7.46426	3.03143	0.933033	2.46229	negative regulation of transcription from RNA polymerase II promoter /// mesoderm formation /// transcription /// regulation of transcription, DNA-dependent /// regulation of transcription, DNA-dependent /// transcription from RNA polymerase II promoter /		7.46426	3.03143	0.933033	2.46229
103226_at	A1	Mrc1	mannose receptor, C type 1	0.116629	0.0883883	0.406126	0.125	endocytosis		0.116629	0.0883883	0.406126	0.125
94688_at	A1	Mxd1	MAX dimerization protein 1	128	147.033	29.8571	45.2548	transcription /// regulation of transcription, DNA-dependent /// regulation of transcription		128	147.033	29.8571	45.2548
160355_at	A1	Maz	MYC-associated zinc finger protein (purine-binding transcription factor)	0.164938	0.164938	0.659754	0.707107	transcription /// regulation of transcription, DNA-dependent		0.164938	0.164938	0.659754	0.707107
104590_at	A1	Mef2c	myocyte enhancer factor 2C	0.0883883	0.0824692	0.535887	0.0883883	blood vessel remodeling /// transcription /// regulation of transcription, DNA-dependent /// regulation of transcription, DNA-dependent /// transcription from RNA polymerase II promoter /// nervous system development /// heart development /// muscle development /// positive regulation of transcription		0.0883883	0.0824692	0.535887	0.0883883
100672_at	A1	Myo5a	myosin Va	25.9921	8.57419	2.2974	6.9644	melanin metabolic process /// exocytosis /// cytoskeleton organization and biogenesis /// synaptic transmission /// visual perception /// actin filament-based movement /// vesicle transport along actin filament /// insulin secretion /// melanocyte differentiation /// regulation of IP3 receptor activity /// locomotion during locomotory behavior /// secretory granule localization /// melanosome loc…		25.9921	8.57419	2.2974	6.9644
95961_at	A1	Nbeal2	neurobeachin-like 2	0.307786	0.307786	0.707107	0.812252	---		0.307786	0.307786	0.707107	0.812252
93563_s_at	A1	Nid2	nidogen 2	0.153893	0.0769465	0.574349	0.0883883	cell adhesion /// cell-matrix adhesion /// cell-matrix adhesion /// cell-matrix adhesion /// bioluminescence /// protein-chromophore linkage		0.153893	0.0769465	0.574349	0.0883883
104420_at	A1	Nos2	nitric oxide synthase 2, inducible, macrophage	4.59479	3.73213	1.31951	1.7411	ovulation from ovarian follicle /// response to hypoxia /// electron transport /// superoxide metabolic process /// superoxide metabolic process /// nitric oxide biosynthetic process /// nitric oxide biosynthetic process /// inflammatory response /// defense response to bacterium /// defense response to bacterium		4.59479	3.73213	1.31951	1.7411
93461_at	A1	Naip1	NLR family, apoptosis inhibitory protein 1	0.153893	0.101532	0.535887	1.51572	apoptosis /// anti-apoptosis		0.153893	0.101532	0.535887	1.51572
101727_at	A1	Nfkbie	nuclear factor of kappa light polypeptide gene enhancer in B-cells inhibitor, epsilon	5.27803	4.59479	2	1.86607	regulation of transcription, DNA-dependent		5.27803	4.59479	2	1.86607
98988_at	A1	Nfkbiz	nuclear factor of kappa light polypeptide gene enhancer in B-cells inhibitor, zeta	6.06287	6.06287	1.86607	4	regulation of transcription, DNA-dependent /// inflammatory response		6.06287	6.06287	1.86607	4
98818_at	A1	Nr3c1	nuclear receptor subfamily 3, group C, member 1	51.9842	29.8571	21.1121	22.6274	regulation of gluconeogenesis /// transcription /// regulation of transcription, DNA-dependent /// regulation of transcription, DNA-dependent /// adrenal gland development /// regulation of glucocorticoid biosynthetic process /// glucocorticoid receptor signaling pathway /// glucocorticoid receptor signaling pathway		51.9842	29.8571	21.1121	22.6274
160984_r_at	A1	Odf2l	outer dense fiber of sperm tails 2-like	0.933033	0.659754	10.5561	4.28709	---		0.933033	0.659754	10.5561	4.28709
92306_at	A1	LOC100039031 /// LOC100039067 /// LOC100039545 /// LOC100039934 /// Luzp4 /// Ott /// OTTMUSG00000018964 /// OTTMUSG00000019138 /// OTTMUSG00000019145 /// RP23-14I19.1 /// RP23-291C10.1 /// RP23-452F17.1	ovary testis transcribed /// predicted gene, OTTMUSG00000019138 /// predicted gene, OTTMUSG00000019145 /// ovary testis transcribed-like /// leucine zipper protein 4 /// predicted gene, OTTMUSG00000018964 /// similar to ovary testis transcribed /// similar to Ott protein	2.46229	1.07177	0.133972	1.86607	---		2.46229	1.07177	0.133972	1.86607
102078_at	A1	Pth	parathyroid hormone	0.176777	0.153893	1.1487	0.812252	cellular calcium ion homeostasis /// cellular calcium ion homeostasis /// G-protein signaling, adenylate cyclase activating pathway /// lactation		0.176777	0.153893	1.1487	0.812252
92731_at	A1	Ptx3	pentraxin related gene	2.63902	2.63902	0.812252	1.41421	response to yeast /// opsonization /// positive regulation of nitric oxide biosynthetic process /// positive regulation of phagocytosis		2.63902	2.63902	0.812252	1.41421
97926_s_at	A1	Pparg	peroxisome proliferator activated receptor gamma	0.378929	0.233258	1.1487	0.574349	negative regulation of transcription from RNA polymerase II promoter /// transcription /// regulation of transcription, DNA-dependent /// inflammatory response /// epithelial cell differentiation /// cell fate commitment /// fat cell differentiation /// fat cell differentiation /// regulation of transcription /// regulation of fat cell differentiation /// positive regulation of fat cell different…		0.378929	0.233258	1.1487	0.574349
102697_at	A1	Pitpnb	phosphatidylinositol transfer protein, beta	11.3137	7.46426	3.24901	6.49802	in utero embryonic development /// transport		11.3137	7.46426	3.24901	6.49802
102696_s_at	A1	Pitpnb	phosphatidylinositol transfer protein, beta	55.7152	27.8576	12.1257	17.1484	in utero embryonic development /// transport		55.7152	27.8576	12.1257	17.1484
100607_at	A1	Pld3	phospholipase D family, member 3	0.307786	0.267943	1.07177	0.435275	metabolic process /// metabolic process /// lipid catabolic process		0.307786	0.267943	1.07177	0.435275
94158_f_at	A1	Ptafr	platelet-activating factor receptor	9.84916	12.996	2.63902	4.59479	cytokine production /// chemotaxis /// inflammatory response /// signal transduction /// G-protein coupled receptor protein signaling pathway /// phosphoinositide-mediated signaling		9.84916	12.996	2.63902	4.59479
98364_at	A1	Kcnd2	potassium voltage-gated channel, Shal-related family, member 2	0.0669858	0.329877	0.5	0.0769465	transport /// ion transport /// ion transport /// cation transport /// potassium ion transport		0.0669858	0.329877	0.5	0.0769465
97560_at	A1	Psap	prosaposin	34.2968	18.3792	16	13.9288	lipid metabolic process /// sphingolipid metabolic process		34.2968	18.3792	16	13.9288
104647_at	A1	Ptgs2	prostaglandin-endoperoxide synthase 2	6.06287	8	1.51572	0.870551	prostaglandin biosynthetic process /// fatty acid biosynthetic process /// blood pressure regulation /// lipid biosynthetic process /// keratinocyte differentiation /// anagen		6.06287	8	1.51572	0.870551
96696_at	A1	Prmt1	protein arginine N-methyltransferase 1	4.59479	4.59479	1.6245	8	in utero embryonic development /// protein amino acid methylation /// peptidyl-arginine methylation, to asymmetrical-dimethyl arginine /// peptidyl-arginine omega-N-methylation		4.59479	4.59479	1.6245	8
94208_at	A1	LOC100046302 /// Pdia6	protein disulfide isomerase associated 6 /// similar to Protein disulfide isomerase associated 6	6.9644	3.73213	2.63902	3.73213	electron transport /// cell redox homeostasis		6.9644	3.73213	2.63902	3.73213
97548_at	A1	Prpf39	PRP39 pre-mRNA processing factor 39 homolog (yeast)	0.378929	0.125	1.1487	0.5	RNA processing /// mRNA processing /// RNA splicing		0.378929	0.125	1.1487	0.5
103231_at	A1	Rhoh	ras homolog gene family, member H	4.59479	6.06287	1.7411	1.41421	small GTPase mediated signal transduction /// negative regulation of I-kappaB kinase/NF-kappaB cascade		4.59479	6.06287	1.7411	1.41421
92368_at	A1	LOC100046186 /// Ramp3	receptor (calcitonin) activity modifying protein 3 /// similar to receptor activity modifying protein 3 - mouse	8.57419	10.5561	2.14355	17.1484	transport /// intracellular protein transport /// G-protein coupled receptor protein signaling pathway /// regulation of G-protein coupled receptor protein signaling pathway		8.57419	10.5561	2.14355	17.1484
103804_at	A1	Reck	reversion-inducing-cysteine-rich protein with kazal motifs	0.125	1.7411	0.707107	2.46229	blood vessel maturation /// blood vessel maturation /// cell cycle /// extracellular matrix organization and biogenesis /// negative regulation of progression through cell cycle		0.125	1.7411	0.707107	2.46229
160955_at	A1	2010309E21Rik	RIKEN cDNA 2010309E21 gene	0.0583146	0.0441942	0.466516	0.203063	---		0.0583146	0.0441942	0.466516	0.203063
160684_at	A1	8430410A17Rik	RIKEN cDNA 8430410A17 gene	0.233258	0.406126	1.31951	0.870551	---		0.233258	0.406126	1.31951	0.870551
102978_at	A1	A430104N18Rik	RIKEN cDNA A430104N18 gene	0.535887	1.1487	1.6245	0.812252	---		0.535887	1.1487	1.6245	0.812252
103331_at	A1	C030006K11Rik	RIKEN cDNA C030006K11 gene	0.25	0.659754	1.1487	0.406126	metabolic process		0.25	0.659754	1.1487	0.406126
94689_at	A1	Rbm39	RNA binding motif protein 39	0.0883883	0.378929	0.659754	0.0583146	transcription /// regulation of transcription, DNA-dependent /// mRNA processing /// RNA splicing		0.0883883	0.378929	0.659754	0.0583146
97848_at	A1	Rbmx	RNA binding motif protein, X chromosome	0.329877	0.329877	1.1487	0.707107	---		0.329877	0.329877	1.1487	0.707107
97126_at	A1	Ryr3	ryanodine receptor 3	0.267943	0.707107	0.870551	0.5	transport /// ion transport /// cellular calcium ion homeostasis /// cellular calcium ion homeostasis /// striated muscle contraction		0.267943	0.707107	0.870551	0.5
161135_f_at	A1	Sac3d1	SAC3 domain containing 1	5.65685	9.18959	1	34.2968	spindle assembly /// centrosome duplication		5.65685	9.18959	1	34.2968
97519_at	A1	Spp1	secreted phosphoprotein 1	2.63902	2.63902	0.870551	7.46426	ossification /// anti-apoptosis /// inflammatory response /// cell adhesion /// cell-matrix adhesion /// negative regulation of bone mineralization /// leukocyte chemotaxis /// T-helper 1 type immune response /// positive regulation of T cell proliferation /// regulation of myeloid cell differentiation /// induction of positive chemotaxis		2.63902	2.63902	0.870551	7.46426
104692_at	A1	Selp	selectin, platelet	1.31951	2.46229	0.466516	3.4822	inflammatory response /// cell adhesion /// leukocyte tethering or rolling		1.31951	2.46229	0.466516	3.4822
161801_r_at	A1	Sema3b	sema domain, immunoglobulin domain (Ig), short basic domain, secreted, (semaphorin) 3B	0.133972	0.164938	0.535887	0.0769465	multicellular organismal development /// nervous system development /// cell differentiation		0.133972	0.164938	0.535887	0.0769465
99911_at	A1	Sema6b	sema domain, transmembrane domain (TM), and cytoplasmic domain, (semaphorin) 6B	0.378929	1.23114	1.07177	2.14355	multicellular organismal development /// nervous system development /// cell differentiation		0.378929	1.23114	1.07177	2.14355
97487_at	A1	Serpine2	serine (or cysteine) peptidase inhibitor, clade E, member 2	3.03143	4	0.870551	9.84916	multicellular organismal development /// nervous system development /// cell differentiation		3.03143	4	0.870551	9.84916
97131_at	A1	LOC100047492 /// Stk11ip	serine/threonine kinase 11 interacting protein /// similar to serine/threonine kinase 11 interacting protein	0.287175	0.659754	0.870551	0.287175	---		0.287175	0.659754	0.870551	0.287175
99855_at	A1	LOC675366	similar to mitogen activated protein kinase kinase kinase 5	0.406126	0.466516	1.1487	0.233258	MAPKKK cascade /// activation of MAPK activity /// protein amino acid phosphorylation /// apoptosis		0.406126	0.466516	1.1487	0.233258
160869_at	A1	Sirt3	sirtuin 3 (silent mating type information regulation 2, homolog) 3 (S. cerevisiae)	0.0883883	0.307786	0.707107	0.0583146	chromatin silencing /// regulation of transcription, DNA-dependent		0.0883883	0.307786	0.707107	0.0583146
99500_at	A1	LOC100047237 /// Slc12a2	solute carrier family 12, member 2 /// similar to solute carrier family 12, member 2	0.176777	0.0947323	0.659754	0.0769465	transport /// ion transport /// potassium ion transport /// sodium ion transport /// chloride transport /// detection of mechanical stimulus during sensory perception of sound		0.176777	0.0947323	0.659754	0.0769465
161640_at	A1	Slc25a45	solute carrier family 25, member 45	0.287175	0.176777	1	0.189465	transport /// transport		0.287175	0.176777	1	0.189465
162135_r_at	A1	Slc38a2	solute carrier family 38, member 2	0.133972	0.0507658	0.615572	32	amino acid transport		0.133972	0.0507658	0.615572	32
101713_at	A1	Slc7a11	solute carrier family 7 (cationic amino acid transporter, y+ system), member 11	1.86607	3.24901	0.466516	5.27803	transport /// amino acid transport		1.86607	3.24901	0.466516	5.27803
100426_s_at	A1	Syk	spleen tyrosine kinase	51.9842	10.5561	1.51572	1.41421	activation of MAPK activity /// activation of MAPK activity /// serotonin secretion /// protein amino acid phosphorylation /// leukocyte adhesion /// signal transduction /// cell surface receptor linked signal transduction /// cell surface receptor linked		51.9842	10.5561	1.51572	1.41421
96042_at	A1	Sod2	superoxide dismutase 2, mitochondrial	5.65685	6.06287	1.6245	6.49802	response to superoxide /// age-dependent response to reactive oxygen species /// age-dependent response to reactive oxygen species /// release of cytochrome c from mitochondria /// double-strand break repair /// regulation of transcription from RNA polymerase II promoter /// regulation of transcription from RNA polymerase II promoter /// superoxide metabolic process /// superoxide metabolic proce…		5.65685	6.06287	1.6245	6.49802
102062_at	A1	Smarcc1	SWI/SNF related, matrix associated, actin dependent regulator of chromatin, subfamily c, member 1	0.267943	0.535887	0.707107	0.287175	DNA packaging /// chromatin assembly or disassembly /// chromatin assembly or disassembly /// transcription /// regulation of transcription, DNA-dependent /// organ morphogenesis /// chromatin modification /// regulation of transcription		0.267943	0.535887	0.707107	0.287175
95561_at	A1	Syce2	synaptonemal complex central element protein 2	0.189465	0.133972	1	1	cell cycle /// meiosis /// meiotic prophase I /// synaptonemal complex assembly /// cell division		0.189465	0.133972	1	1
93106_i_at	A1	Tcrb-J	T-cell receptor beta, joining region	0.108819	0.0669858	0.5	0.307786	cellular defense response		0.108819	0.0669858	0.5	0.307786
97473_at	A1	Tspan4	tetraspanin 4	0.203063	0.164938	0.933033	0.5	---		0.203063	0.164938	0.933033	0.5
161043_r_at	A1	Txnrd3	thioredoxin reductase 3	0.203063	0.307786	1.31951	0.757858	electron transport /// electron transport /// thioredoxin pathway /// glutathione metabolic process /// biosynthetic process /// cell redox homeostasis		0.203063	0.307786	1.31951	0.757858
160633_at	A1	Thoc4	THO complex 4	0.329877	0.406126	0.812252	0.329877	mRNA processing /// protein folding /// transport /// RNA splicing /// mRNA transport		0.329877	0.406126	0.812252	0.329877
104601_at	A1	Thbd	thrombomodulin	0.307786	0.133972	0.707107	0.466516	female pregnancy /// blood coagulation /// blood coagulation /// embryonic development /// negative regulation of coagulation		0.307786	0.133972	0.707107	0.466516
94554_at	A1	Trappc5	trafficking protein particle complex 5	0.189465	0.217638	0.707107	0.466516	transport /// ER to Golgi vesicle-mediated transport		0.189465	0.217638	0.707107	0.466516
95907_at	A1	---	Transcribed locus	0.267943	0.189465	0.870551	0.378929	---		0.267943	0.189465	0.870551	0.378929
161654_r_at	A1	---	Transcribed locus	4.28709	4.28709	1.23114	2.63902	---		4.28709	4.28709	1.23114	2.63902
99144_s_at	A1	LOC100038890 /// Tgoln1 /// Tgoln2	trans-golgi network protein /// trans-golgi network protein 2 /// hypothetical protein LOC100038890	2.82843	2.2974	1.23114	1.86607	---		2.82843	2.2974	1.23114	1.86607
93881_i_at	A1	LOC100038890 /// Tgoln1 /// Tgoln2	trans-golgi network protein /// trans-golgi network protein 2 /// hypothetical protein LOC100038890	12.996	0.933033	0.870551	9.18959	---		12.996	0.933033	0.870551	9.18959
103691_at	A1	Trim13	tripartite motif protein 13	4	5.27803	0.933033	5.27803	cell cycle /// cellular process /// positive regulation of I-kappaB kinase/NF-kappaB cascade /// negative regulation of progression through cell cycle		4	5.27803	0.933033	5.27803
103092_at	A1	Trim37	tripartite motif protein 37	0.116629	0.0583146	0.757858	0.5	---		0.116629	0.0583146	0.757858	0.5
93532_at	A1	Tnni2	troponin I, skeletal, fast 2	0.189465	0.108819	0.615572	0.164938	hydrogen transport /// regulation of muscle contraction		0.189465	0.108819	0.615572	0.164938
104045_at	A1	Tspyl4	TSPY-like 4	0.108819	0.0883883	0.870551	0.307786	nucleosome assembly /// nucleosome assembly		0.108819	0.0883883	0.870551	0.307786
99392_at	A1	Tnfaip3	tumor necrosis factor, alpha-induced protein 3	103.968	48.5029	8	18.3792	ubiquitin cycle /// apoptosis /// negative regulation of I-kappaB kinase/NF-kappaB cascade		103.968	48.5029	8	18.3792
98597_at	A1	Ube2l6	ubiquitin-conjugating enzyme E2L 6	12.996	10.5561	2.82843	8	protein modification process /// ubiquitin cycle /// ubiquitin cycle /// modification-dependent protein catabolic process /// ISG15-protein conjugation		12.996	10.5561	2.82843	8
161396_f_at	A1	Ube2o	ubiquitin-conjugating enzyme E2O	0.143587	0.125	0.406126	0.287175	protein modification process /// protein modification process /// ubiquitin cycle /// ubiquitin cycle		0.143587	0.125	0.406126	0.287175
102423_at	A1	Uxs1	UDP-glucuronate decarboxylase 1	0.233258	0.217638	0.707107	0.267943	cellular metabolic process		0.233258	0.217638	0.707107	0.267943
103001_at	A1	Vegfb	vascular endothelial growth factor B	0.133972	0.153893	0.933033	0.535887	regulation of progression through cell cycle /// angiogenesis /// multicellular organismal development /// cell proliferation /// cell differentiation		0.133972	0.153893	0.933033	0.535887
93653_r_at	A1	Vamp1	vesicle-associated membrane protein 1	0.435275	0.203063	1.1487	0.659754	electron transport /// vesicle-mediated transport		0.435275	0.203063	1.1487	0.659754
104400_at	A1	Ykt6	YKT6 homolog (S. Cerevisiae)	4	3.4822	1.86607	2.82843	transport /// ER to Golgi vesicle-mediated transport /// protein transport /// vesicle-mediated transport		4	3.4822	1.86607	2.82843
97102_at	A1	Yme1l1	YME1-like 1 (S. cerevisiae)	0.164938	0.203063	0.707107	0.535887	proteolysis /// proteolysis /// protein catabolic process		0.164938	0.203063	0.707107	0.535887
95157_at	A1	Znrf1	zinc and ring finger 1	0.203063	0.707107	0.757858	0.307786	ubiquitin cycle		0.203063	0.707107	0.757858	0.307786
92202_g_at	A1	Zbtb16	zinc finger and BTB domain containing 16	0.153893	0.176777	0.466516	0.217638	skeletal development /// mesonephros development /// central nervous system development /// negative regulation of cell proliferation /// embryonic pattern specification /// anterior/posterior pattern formation /// hemopoiesis /// embryonic limb morphogenesis /// leg morphogenesis /// embryonic hindlimb morphogenesis /// forelimb morphogenesis /// positive regulation of apoptosis /// regulation o…		0.153893	0.176777	0.466516	0.217638
161300_r_at	A2	---	---	0.133972	0.217638	1	0.659754	---		0.133972	0.217638	1	0.659754
101324_r_at	A2	---	---	0.307786	0.0824692	0.0669858	0.189465	---		0.307786	0.0824692	0.0669858	0.189465
101863_at	A2	---	---	0.757858	0.287175	0.267943	0.267943	---		0.757858	0.287175	0.267943	0.267943
92320_f_at	A2	---	---	0.812252	0.125	0.133972	0.125	---		0.812252	0.125	0.133972	0.125
101124_at	A2	---	---	1.1487	0.435275	0.25	1.23114	---		1.1487	0.435275	0.25	1.23114
162046_at	A2	---	---	1.31951	0.267943	0.233258	0.101532	---		1.31951	0.267943	0.233258	0.101532
100920_at	A2	---	---	1.7411	0.535887	0.203063	1.1487	---		1.7411	0.535887	0.203063	1.1487
103267_i_at	A2	---	---	4	0.933033	0.812252	0.933033	---		4	0.933033	0.812252	0.933033
160906_i_at	A2	---	---	4.28709	0.0824692	0.0669858	3.03143	---		4.28709	0.0824692	0.0669858	3.03143
95022_at	A2	Akap12	A kinase (PRKA) anchor protein (gravin) 12	0.659754	0.164938	0.0717936	0.101532	protein targeting /// protein targeting /// signal transduction /// signal transduction		0.659754	0.164938	0.0717936	0.101532
161436_s_at	A2	Adarb1	adenosine deaminase, RNA-specific, B1	0.757858	0.133972	0.116629	0.870551	RNA processing /// RNA processing /// mRNA processing /// RNA modification		0.757858	0.133972	0.116629	0.870551
94290_at	A2	Akt1s1	AKT1 substrate 1 (proline-rich)	0.5	0.189465	0.189465	0.574349	Notch signaling pathway /// neuroprotection /// regulation of survival gene product activity		0.5	0.189465	0.189465	0.574349
93870_at	A2	Braf	Braf transforming gene	1.7411	1.07177	0.615572	1.07177	regulation of transcription, DNA-dependent /// protein amino acid phosphorylation /// signal transduction /// intracellular signaling cascade		1.7411	1.07177	0.615572	1.07177
99642_i_at	A2	Cpe /// LOC677374	carboxypeptidase E /// similar to carboxypeptidase E	0.378929	0.5	0.153893	0.870551	proteolysis /// insulin processing		0.378929	0.5	0.153893	0.870551
100405_at	A2	Cbx3	chromobox homolog 3 (Drosophila HP1 gamma)	1.1487	2.82843	0.435275	2	chromatin assembly or disassembly /// transcription /// regulation of transcription, DNA-dependent /// chromatin modification		1.1487	2.82843	0.435275	2
93294_at	A2	Ctgf	connective tissue growth factor	4.92458	0.757858	0.757858	0.870551	cartilage condensation /// ossification /// angiogenesis /// angiogenesis /// regulation of cell growth /// DNA replication /// cell adhesion /// cell-matrix adhesion /// integrin-mediated signaling pathway /// fibroblast growth factor receptor signaling pathway /// cell migration /// cell differentiation		4.92458	0.757858	0.757858	0.870551
161620_f_at	A2	Cwf19l1	CWF19-like 1, cell cycle control (S. pombe)	0.812252	0.535887	0.353553	0.615572	---		0.812252	0.535887	0.353553	0.615572
101900_at	A2	Cdkn2b	cyclin-dependent kinase inhibitor 2B (p15, inhibits CDK4)	0.933033	0.233258	0.267943	2	regulation of transcription, DNA-dependent /// cell cycle /// negative regulation of progression through cell cycle		0.933033	0.233258	0.267943	2
103842_at	A2	Ddx3y	DEAD (Asp-Glu-Ala-Asp) box polypeptide 3, Y-linked	0.659754	0.0441942	0.153893	0.125	---		0.659754	0.0441942	0.153893	0.125
99328_at	A2	Dlx3	distal-less homeobox 3	1.51572	0.757858	0.466516	1.41421	regulation of transcription, DNA-dependent /// multicellular organismal development /// regulation of transcription		1.51572	0.757858	0.466516	1.41421
99555_at	A2	AA522020	expressed sequence AA522020	1.41421	0.812252	0.406126	1.23114	---		1.41421	0.812252	0.406126	1.23114
99362_at	A2	C77144	expressed sequence C77144	1.6245	1.07177	0.307786	0.133972	---		1.6245	1.07177	0.307786	0.133972
93569_f_at	A2	2610042L04Rik	hypothetical protein LOC544988 /// predicted gene, ENSMUSG00000068790 /// predicted gene, ENSMUSG00000063277 /// RIKEN cDNA 2610042L04 gene /// predicted gene, ENSMUSG00000057445 /// hypothetical LOC666336 /// hypothetical LOC666442 /// hypothetical LOC66	3.4822	1.51572	0.217638	3.73213	---		3.4822	1.51572	0.217638	3.73213
101871_f_at	A2	Igh	immunoglobulin heavy chain complex	0.933033	0.933033	0.267943	0.574349	---		0.933033	0.933033	0.267943	0.574349
93226_i_at	A2	Igh	immunoglobulin heavy chain complex	9.18959	1.23114	3.03143	3.73213	activation of MAPK activity /// antibody-dependent cellular cytotoxicity /// positive regulation of type IIa hypersensitivity /// positive regulation of type I hypersensitivity /// humoral immune response mediated by circulating immunoglobulin /// phagocy		9.18959	1.23114	3.03143	3.73213
97008_f_at	A2	AI324046 /// Igh /// Igh-2 /// LOC100048770 /// LOC634100 /// LOC634206 /// LOC634338 /// LOC634594 /// LOC639930	immunoglobulin heavy chain complex /// immunoglobulin heavy chain 2 (serum IgA) /// expressed sequence AI324046 /// similar to Ig heavy chain V region 108A precursor /// similar to Ig heavy chain V-I region V35 precursor /// similar to Ig heavy chain V-I region HG3 precursor /// similar to Ig H-chain V-JH1-region	2.82843	1.23114	1.1487	1.1487	mucosal immune response /// humoral immune response mediated by circulating immunoglobulin /// immunoglobulin mediated immune response		2.82843	1.23114	1.1487	1.1487
92402_at	A2	---	Intracisternal A-particle-related retroviral elements and envelope pseudogene	0.574349	0.164938	0.0883883	0.574349	---		0.574349	0.164938	0.0883883	0.574349
92299_at	A2	Jarid1a	jumonji, AT rich interactive domain 1A (Rbp2 like)	1.86607	0.466516	0.659754	0.287175	transcription /// regulation of transcription, DNA-dependent /// regulation of transcription, DNA-dependent /// multicellular organismal development /// chromatin modification		1.86607	0.466516	0.659754	0.287175
162274_f_at	A2	Lsr	lipolysis stimulated lipoprotein receptor	1.51572	0.307786	0.267943	0.574349	liver development /// regulation of transcription, DNA-dependent /// metabolic process /// embryonic development /// lipoprotein transport		1.51572	0.307786	0.267943	0.574349
92846_at	A2	M6pr	mannose-6-phosphate receptor, cation dependent	0.615572	0.143587	0.0947323	9.18959	transport /// intracellular protein transport /// mannose transport		0.615572	0.143587	0.0947323	9.18959
101159_at	A2	Mitf	microphthalmia-associated transcription factor	0.812252	1.51572	0.133972	0.378929	transcription /// regulation of transcription, DNA-dependent /// regulation of transcription, DNA-dependent /// multicellular organismal development /// sensory perception of sound /// Wnt receptor signaling pathway /// cell differentiation /// melanocyte differentiation /// regulation of cell proliferation /// regulation of apoptosis /// camera-type eye development /// pigmentation /// cell fate…		0.812252	1.51572	0.133972	0.378929
98118_at	A2	Ndufa1	NADH dehydrogenase (ubiquinone) 1 alpha subcomplex, 1	0.615572	0.267943	0.153893	1.23114	---		0.615572	0.267943	0.153893	1.23114
100120_at	A2	Nid1	nidogen 1	0.757858	0.535887	0.0824692	0.0947323	cell adhesion /// cell-matrix adhesion /// cell-matrix adhesion /// bioluminescence /// protein-chromophore linkage /// glomerular basement membrane development		0.757858	0.535887	0.0824692	0.0947323
160456_at	A2	Ppih	peptidyl prolyl isomerase H	0.757858	0.25	0.287175	1.07177	mRNA processing /// protein folding /// RNA splicing		0.757858	0.25	0.287175	1.07177
94139_at	A2	Pdc	phosducin	0.812252	1.23114	0.153893	0.25	visual perception /// response to stimulus		0.812252	1.23114	0.153893	0.25
93568_i_at	A2	2610042L04Rik	predicted gene, ENSMUSG00000068790 /// predicted gene, ENSMUSG00000063277 /// RIKEN cDNA 2610042L04 gene /// predicted gene, ENSMUSG00000057445 /// hypothetical LOC666336 /// hypothetical LOC666442 /// hypothetical LOC666637 /// predicted gene, EG666684 /	1.31951	0.615572	0.267943	1.41421	---		1.31951	0.615572	0.267943	1.41421
160412_at	A2	Pdcd2	programmed cell death 2	0.615572	0.466516	0.217638	0.933033	regulation of transcription, DNA-dependent /// transcription initiation from RNA polymerase II promoter /// apoptosis		0.615572	0.466516	0.217638	0.933033
92661_at	A2	Ptprv	protein tyrosine phosphatase, receptor type, V	1	0.116629	0.176777	1.51572	protein amino acid dephosphorylation /// induction of apoptosis /// DNA damage response, signal transduction by p53 class mediator resulting in cell cycle arrest /// negative regulation of cell proliferation /// negative regulation of cell proliferation /// dephosphorylation /// G1 DNA damage checkpoint		1	0.116629	0.176777	1.51572
100324_g_at	A2	Amd1 /// Amd2 /// LOC100040814 /// LOC100041585 /// LOC100043304 /// LOC100047905 /// LOC668888	S-adenosylmethionine decarboxylase 1 /// S-adenosylmethionine decarboxylase 2 /// similar to Adenosylmethionine decarboxylase 1 /// similar to S-adenosylmethionine decarboxylase	2.63902	1.51572	0.933033	0.615572	in utero embryonic development /// spermine biosynthetic process /// spermine biosynthetic process /// spermidine biosynthetic process /// spermidine biosynthetic process		2.63902	1.51572	0.933033	0.615572
101636_at	A2	Spt2	salivary protein 2	0.435275	0.5	0.233258	0.164938	---		0.435275	0.5	0.233258	0.164938
102712_at	A2	Saa3	serum amyloid A 3	1.07177	1.31951	0.353553	3.4822	acute-phase response		1.07177	1.31951	0.353553	3.4822
160373_i_at	A2	Sdpr	serum deprivation response	1.1487	0.435275	0.189465	0.435275	---		1.1487	0.435275	0.189465	0.435275
103744_at	A2	Sh3bgrl2	SH3 domain binding glutamic acid-rich protein like 2	0.812252	0.659754	2.14355	0.812252	---		0.812252	0.659754	2.14355	0.812252
103058_f_at	A2	ENSMUSG00000052469 /// LOC100038857 /// Tcp10a /// Tcp10b /// Tcp10c	t-complex protein 10a /// t-complex protein 10b /// t-complex protein 10c /// hypothetical protein LOC100038857 /// predicted gene, ENSMUSG00000052469	2.46229	0.812252	0.812252	1	---		2.46229	0.812252	0.812252	1
102107_at	A2	---	Transcribed locus	0.535887	0.378929	0.133972	0.659754	---		0.535887	0.378929	0.133972	0.659754
160946_at	A2	Usp12	ubiquitin specific peptidase 12	4.59479	3.73213	0.267943	0.176777	ubiquitin-dependent protein catabolic process /// ubiquitin-dependent protein catabolic process /// ubiquitin cycle		4.59479	3.73213	0.267943	0.176777
161550_r_at	A2	LOC675857 /// Vcp	valosin containing protein /// similar to Transitional endoplasmic reticulum ATPase (TER ATPase) (15S Mg(2+)-ATPase p97 subunit) (Valosin-containing protein) (VCP)	0.466516	0.535887	0.0441942	0.307786	ubiquitin cycle /// transport /// caspase activation /// retrograde protein transport, ER to cytosol		0.466516	0.535887	0.0441942	0.307786
98524_f_at	A2	Mtm1	X-linked myotubular myopathy gene 1	2.2974	0.267943	0.812252	1.41421	dephosphorylation /// muscle maintenance /// phospholipid dephosphorylation		2.2974	0.267943	0.812252	1.41421
161316_f_at	A3	---	---	0.659754	0.870551	1.7411	0.143587	---		0.659754	0.870551	1.7411	0.143587
98283_at	A3	Xrn1	5'-3' exoribonuclease 1	0.307786	3.03143	2.2974	0.189465	telomere maintenance /// RNA processing /// meiosis /// cell aging		0.307786	3.03143	2.2974	0.189465
93464_at	A3	Akap9	A kinase (PRKA) anchor protein (yotiao) 9	0.153893	3.73213	1.51572	0.133972	---		0.153893	3.73213	1.51572	0.133972
97714_r_at	A3	Actr1a	ARP1 actin-related protein 1 homolog A (yeast)	0.287175	0.812252	0.535887	0.164938	vesicle-mediated transport		0.287175	0.812252	0.535887	0.164938
103789_at	A3	Brd4	bromodomain containing 4	0.287175	2.82843	1.07177	0.267943	protein amino acid phosphorylation /// positive regulation of DNA binding		0.287175	2.82843	1.07177	0.267943
97925_at	A3	Csnk1e	casein kinase 1, epsilon	0.307786	0.535887	0.757858	0.133972	protein amino acid phosphorylation /// circadian rhythm /// Wnt receptor signaling pathway		0.307786	0.535887	0.757858	0.133972
95944_at	A3	Dhx36	DEAH (Asp-Glu-Ala-His) box polypeptide 36	0.233258	0.659754	0.870551	0.116629	---		0.233258	0.659754	0.870551	0.116629
96488_at	A3	Jak2	Janus kinase 2	0.329877	4.59479	1.86607	0.378929	protein amino acid phosphorylation /// apoptosis /// apoptosis /// intracellular signaling cascade /// JAK-STAT cascade /// JAK-STAT cascade /// tyrosine phosphorylation of STAT protein /// STAT protein nuclear translocation /// negative regulation of cell proliferation /// peptidyl-tyrosine phosphorylation /// cytokine and chemokine mediated signaling pathway /// myeloid cell differentiation ///…		0.329877	4.59479	1.86607	0.378929
92490_at	A3	Kif9	kinesin family member 9	0.574349	1.07177	2.46229	0.435275	microtubule-based process /// microtubule-based movement		0.574349	1.07177	2.46229	0.435275
100011_at	A3	Klf3 /// LOC100046855	Kruppel-like factor 3 (basic) /// similar to BKLF	0.287175	2	1.07177	0.217638	transcription /// regulation of transcription, DNA-dependent		0.287175	2	1.07177	0.217638
92703_at	A3	Pbrm1	polybromo 1	0.435275	4.28709	2.82843	0.176777	placenta development /// regulation of transcription, DNA-dependent /// regulation of transcription, DNA-dependent /// heart development		0.435275	4.28709	2.82843	0.176777
101838_r_at	A3	LOC100048520 /// LOC666025 /// Ppm1b	protein phosphatase 1B, magnesium dependent, beta isoform /// similar to magnesium dependent protein phosphatase beta-1 /// similar to serine/threonine phosphatase	0.378929	0.933033	1.31951	0.203063	protein amino acid dephosphorylation		0.378929	0.933033	1.31951	0.203063
161992_at	A3	Ppm1m	protein phosphatase 1M	0.378929	0.535887	1.41421	0.217638	protein amino acid dephosphorylation		0.378929	0.535887	1.41421	0.217638
103720_at	A3	Rest	RE1-silencing transcription factor	0.143587	1.31951	0.933033	0.164938	transcription /// regulation of transcription, DNA-dependent /// negative regulation of transcription, DNA-dependent		0.143587	1.31951	0.933033	0.164938
94113_at	A3	4933415E08Rik	RIKEN cDNA 4933415E08 gene	0.287175	0.707107	0.870551	0.0824692	---		0.287175	0.707107	0.870551	0.0824692
104035_at	A3	9130404D08Rik	RIKEN cDNA 9130404D08 gene	0.217638	0.757858	0.870551	0.217638	---		0.217638	0.757858	0.870551	0.217638
97162_at	A3	---	Transcribed locus	0.615572	3.03143	2.2974	0.217638	---		0.615572	3.03143	2.2974	0.217638
95858_at	A3	---	Transcribed locus	0.233258	1.86607	1.6245	0.659754	---		0.233258	1.86607	1.6245	0.659754
98951_at	A3	Tcf25	transcription factor 25 (basic helix-loop-helix)	2	0.707107	1.41421	0.164938	negative regulation of transcription from RNA polymerase II promoter /// transcription /// regulation of transcription, DNA-dependent		2	0.707107	1.41421	0.164938
104192_at	A3	Tpr	translocated promoter region	0.329877	1.23114	1.51572	0.233258	translation /// seryl-tRNA aminoacylation		0.329877	1.23114	1.51572	0.233258
160472_r_at	A3	LOC100045217 /// Tmeff1	transmembrane protein with EGF-like and two follistatin-like domains 1 /// similar to Transmembrane protein with EGF-like and two follistatin-like domains 1	1.41421	0.535887	2.14355	0.164938	multicellular organismal development		1.41421	0.535887	2.14355	0.164938
160586_r_at	A3	Tchh	trichohyalin	0.25	1.51572	1.41421	0.0669858	intermediate filament organization		0.25	1.51572	1.41421	0.0669858
160739_at	A3	Wnk1	WNK lysine deficient protein kinase 1	0.125	1.23114	1.23114	0.0824692	protein amino acid phosphorylation /// protein amino acid phosphorylation /// protein amino acid phosphorylation /// ion transport /// protein kinase cascade /// regulation of cellular process		0.125	1.23114	1.23114	0.0824692
103826_at	A3	Zbtb7a	zinc finger and BTB domain containing 7a	0.812252	1.7411	1.86607	0.5	negative regulation of transcription from RNA polymerase II promoter /// transcription /// regulation of transcription, DNA-dependent /// negative regulation of transcription, DNA-dependent /// cartilage development		0.812252	1.7411	1.86607	0.5
94467_at	A4	Cebpz	CCAAT/enhancer binding protein zeta	0.0824692	0.353553	0.287175	0.535887	transcription /// regulation of transcription, DNA-dependent		0.0824692	0.353553	0.287175	0.535887
97549_at	A4	Cfl2	cofilin 2, muscle	0.176777	0.353553	1.1487	0.287175	---		0.176777	0.353553	1.1487	0.287175
160687_r_at	A4	Dbf4	DBF4 homolog (S. cerevisiae)	0.0824692	1.07177	1.23114	0.25	DNA replication /// cell cycle /// traversing start control point of mitotic cell cycle /// regulation of S phase of mitotic cell cycle		0.0824692	1.07177	1.23114	0.25
96532_at	A4	Ddx50	DEAD (Asp-Glu-Ala-Asp) box polypeptide 50	0.116629	0.757858	1.23114	0.189465	---		0.116629	0.757858	1.23114	0.189465
96770_at	A4	Dnase1l2	deoxyribonuclease 1-like 2	0.125	0.353553	1	0.176777	DNA catabolic process /// DNA catabolic process		0.125	0.353553	1	0.176777
103313_r_at	A4	Esf1	ESF1, nucleolar pre-rRNA processing protein, homolog (S. cerevisiae)	0.0507658	0.164938	1	0.378929	transcription /// regulation of transcription, DNA-dependent		0.0507658	0.164938	1	0.378929
103994_at	A4	Eif2c2	eukaryotic translation initiation factor 2C, 2	0.176777	0.535887	0.659754	0.233258	translation /// translation		0.176777	0.535887	0.659754	0.233258
161824_r_at	A4	Indo	indoleamine-pyrrole 2,3 dioxygenase	0.143587	0.233258	0.933033	0.287175	defense response /// immune response /// tryptophan catabolic process to kynurenine		0.143587	0.233258	0.933033	0.287175
95546_g_at	A4	Igf1	insulin-like growth factor 1	0.189465	0.287175	0.933033	0.217638	anti-apoptosis /// nervous system development /// organ morphogenesis /// glial cell differentiation /// positive regulation of granule cell precursor proliferation /// water homeostasis /// mammary gland development /// regulation of steroid hormone receptor signaling pathway /// multicellular organism growth /// insulin-like growth factor receptor signaling pathway /// insulin-like growth facto…		0.189465	0.287175	0.933033	0.217638
162009_f_at	A4	Msh2	mutS homolog 2 (E. coli)	0.0717936	0.176777	0.535887	0.406126	in utero embryonic development /// somatic recombination of immunoglobulin genes during immune response /// oxidative phosphorylation /// purine nucleotide biosynthetic process /// DNA repair /// DNA repair /// base-excision repair /// mismatch repair ///		0.0717936	0.176777	0.535887	0.406126
93050_at	A4	Myl2	myosin, light polypeptide 2, regulatory, cardiac, slow	0.108819	0.5	0.267943	0.217638	heart development /// muscle cell fate specification /// cardiac myofibril assembly /// heart contraction		0.108819	0.5	0.267943	0.217638
96140_at	A4	LOC100044052 /// Pcm1	pericentriolar material 1 /// similar to pericentriolar material gene 1 protein	0.125	0.406126	0.406126	0.125	---		0.125	0.406126	0.406126	0.125
161994_f_at	A4	Pias3	protein inhibitor of activated STAT 3	0.0947323	0.329877	0.574349	0.870551	transcription /// regulation of transcription, DNA-dependent /// ubiquitin cycle /// protein sumoylation		0.0947323	0.329877	0.574349	0.870551
101836_at	A4	Ppm1b	protein phosphatase 1B, magnesium dependent, beta isoform	0.153893	0.435275	0.933033	0.435275	protein amino acid dephosphorylation		0.153893	0.435275	0.933033	0.435275
94953_at	A4	Racgap1	Rac GTPase-activating protein 1	0.0883883	0.406126	0.5	0.217638	cytokinesis /// cytokinesis /// cytokinesis, contractile ring formation /// cytokinesis, contractile ring formation /// electron transport /// cell cycle /// cytokinesis, initiation of separation /// cytokinesis, initiation of separation /// signal transduction /// intracellular signaling cascade /// intracellular signaling cascade /// spermatogenesis /// spermatogenesis /// neuroblast proliferat…		0.0883883	0.406126	0.5	0.217638
161740_r_at	A4	Rag1	recombination activating gene 1	0.189465	0.535887	0.659754	0.101532	DNA recombination /// DNA recombination /// B cell differentiation /// V(D)J recombination		0.189465	0.535887	0.659754	0.101532
104106_at	A4	LOC100047496 /// Sbno1	sno, strawberry notch homolog 1 (Drosophila) /// similar to sno, strawberry notch homolog 1	0.125	0.707107	0.535887	0.233258	---		0.125	0.707107	0.535887	0.233258
102425_at	A4	Tle1	transducin-like enhancer of split 1, homolog of Drosophila E(spl)	0.189465	0.406126	0.659754	0.153893	negative regulation of transcription from RNA polymerase II promoter /// transcription /// regulation of transcription, DNA-dependent /// regulation of transcription, DNA-dependent /// regulation of transcription from RNA polymerase II promoter /// Wnt receptor signaling pathway /// regulation of transcription		0.189465	0.406126	0.659754	0.153893
161385_r_at	A4	Tph1	tryptophan hydroxylase 1	0.133972	0.353553	0.435275	0.406126	serotonin biosynthetic process from tryptophan /// metabolic process /// aromatic amino acid family metabolic process /// serotonin biosynthetic process		0.133972	0.353553	0.435275	0.406126
161402_r_at	A4	Tbcel	tubulin folding cofactor E-like	0.101532	0.378929	0.378929	0.435275	protein modification process		0.101532	0.378929	0.378929	0.435275
161679_r_at	A5	---	---	0.535887	0.535887	3.73213	1.7411	---		0.535887	0.535887	3.73213	1.7411
95979_at	A5	---	---	0.812252	0.812252	1.86607	0.870551	---		0.812252	0.812252	1.86607	0.870551
161861_i_at	A5	---	---	1.86607	4.59479	12.996	2.82843	---		1.86607	4.59479	12.996	2.82843
102063_at	A5	Pdpk1	3-phosphoinositide dependent protein kinase-1	0.615572	2.82843	3.03143	0.615572	protein amino acid phosphorylation /// hyperosmotic response /// signal transduction		0.615572	2.82843	3.03143	0.615572
92280_at	A5	Actn1	actinin, alpha 1	0.535887	0.707107	2.14355	2.63902	negative regulation of transcription /// cortical cytoskeleton organization and biogenesis /// focal adhesion formation /// actin filament bundle formation /// negative regulation of cell motility		0.535887	0.707107	2.14355	2.63902
160927_at	A5	Ace	angiotensin I converting enzyme (peptidyl-dipeptidase A) 1	0.812252	0.378929	1.86607	0.164938	proteolysis /// metabolic process		0.812252	0.378929	1.86607	0.164938
93403_at	A5	Atp2a3	ATPase, Ca++ transporting, ubiquitous	0.757858	0.659754	9.84916	0.615572	transport /// ion transport /// cation transport /// calcium ion transport /// metabolic process /// proton transport /// proton transport		0.757858	0.659754	9.84916	0.615572
99136_at	A5	Axl	AXL receptor tyrosine kinase	0.707107	2.14355	3.03143	0.378929	regulation of progression through cell cycle /// protein amino acid phosphorylation		0.707107	2.14355	3.03143	0.378929
96907_at	A5	Cherp	calcium homeostasis endoplasmic reticulum protein	1.6245	0.757858	8.57419	2.63902	RNA processing /// cellular calcium ion homeostasis /// negative regulation of cell proliferation		1.6245	0.757858	8.57419	2.63902
101908_s_at	A5	Ceacam1 /// Ceacam2	CEA-related cell adhesion molecule 1 /// CEA-related cell adhesion molecule 2	0.812252	0.870551	2.14355	0.176777	positive regulation of MAPK activity		0.812252	0.870551	2.14355	0.176777
93604_f_at	A5	Cadm1	cell adhesion molecule 1	0.535887	0.707107	2	0.378929	apoptosis /// immune response /// cell cycle /// cell adhesion /// cell adhesion /// multicellular organismal development /// spermatogenesis /// synaptogenesis /// calcium-independent cell-cell adhesion /// cell differentiation /// negative regulation of progression through cell cycle		0.535887	0.707107	2	0.378929
103317_at	A5	Coch	coagulation factor C homolog (Limulus polyphemus)	0.574349	0.435275	6.49802	1.51572	blood coagulation		0.574349	0.435275	6.49802	1.51572
100278_at	A5	Cdkn1b	cyclin-dependent kinase inhibitor 1B	0.535887	6.49802	3.24901	0.757858	potassium ion transport /// cell cycle /// cell cycle arrest /// cell cycle arrest /// sensory perception of sound /// positive regulation of cell proliferation /// negative regulation of cell proliferation /// positive regulation of microtubule polymerization /// negative regulation of cyclin-dependent protein kinase activity /// inner ear development /// negative regulation of epithelial cell p…		0.535887	6.49802	3.24901	0.757858
96729_at	A5	Eif4ebp2	eukaryotic translation initiation factor 4E binding protein 2	1.6245	1.07177	5.27803	1.23114	regulation of translation /// regulation of translational initiation /// insulin receptor signaling pathway /// negative regulation of protein biosynthetic process /// cAMP-mediated signaling /// negative regulation of translational initiation		1.6245	1.07177	5.27803	1.23114
92483_g_at	A5	Fmnl1	formin-like 1	0.933033	0.757858	2.63902	2	substrate-bound cell migration /// cellular process /// cellular component organization and biogenesis /// actin cytoskeleton organization and biogenesis		0.933033	0.757858	2.63902	2
94192_at	A5	Gdap10	ganglioside-induced differentiation-associated-protein 10	1	8	4.92458	0.574349	---		1	8	4.92458	0.574349
101501_r_at	A5	Impact	imprinted and ancient	2.2974	4.59479	6.06287	2.82843	negative regulation of protein amino acid phosphorylation /// regulation of translational initiation /// protein modification process /// ubiquitin cycle		2.2974	4.59479	6.06287	2.82843
94714_at	A5	Klk1b3	kallikrein 1-related peptidase b3	1.1487	0.659754	5.65685	1.7411	proteolysis		1.1487	0.659754	5.65685	1.7411
160752_at	A5	Lrrc57	leucine rich repeat containing 57	0.933033	3.03143	6.49802	1.41421	---		0.933033	3.03143	6.49802	1.41421
103523_at	A5	Leng8	leukocyte receptor cluster (LRC) member 8	0.287175	1	4.28709	0.812252	---		0.287175	1	4.28709	0.812252
98475_at	A5	Matn2	matrilin 2	0.707107	0.574349	2.2974	1.51572	---		0.707107	0.574349	2.2974	1.51572
93006_at	A5	Nfic	nuclear factor I/C	0.933033	1	4	0.615572	DNA replication /// transcription /// regulation of transcription, DNA-dependent /// odontogenesis (sensu Vertebrata)		0.933033	1	4	0.615572
103288_at	A5	Nrip1	nuclear receptor interacting protein 1	0.933033	4.59479	3.24901	0.574349	negative regulation of transcription from RNA polymerase II promoter /// ovarian follicle rupture /// transcription /// regulation of transcription, DNA-dependent /// sequestering of lipid /// ovulation /// positive regulation of transcription from RNA polymerase II promoter		0.933033	4.59479	3.24901	0.574349
95357_at	A5	Nvl	nuclear VCP-like	1.6245	1.1487	6.9644	1.31951	---		1.6245	1.1487	6.9644	1.31951
99416_at	A5	Osbpl9	Oxysterol binding protein-like 9	0.812252	5.65685	6.9644	0.659754	transport /// lipid transport /// steroid metabolic process		0.812252	5.65685	6.9644	0.659754
162117_f_at	A5	Plac1	placental specific protein 1	0.535887	0.659754	4	0.329877	placenta development /// multicellular organismal development		0.535887	0.659754	4	0.329877
160934_s_at	A5	Sgip1	SH3-domain GRB2-like (endophilin) interacting protein 1	0.574349	0.353553	0.0384733	0.287175	proteolysis /// viral reproduction /// dUTP metabolic process		0.574349	0.353553	0.0384733	0.287175
161539_f_at	A5	Tchh	trichohyalin	0.615572	6.9644	6.9644	1.86607	intermediate filament organization		0.615572	6.9644	6.9644	1.86607
161582_r_at	A5	Wbp11	WW domain binding protein 11	0.0717936	0.757858	0.574349	0.574349	rRNA processing /// mRNA processing /// RNA splicing /// RNA splicing		0.0717936	0.757858	0.574349	0.574349
99987_at	A5	Zfp574	zinc finger protein 574	1.31951	1.1487	6.06287	1.1487	transcription /// regulation of transcription, DNA-dependent		1.31951	1.1487	6.06287	1.1487
