# Supplementary material for: Role of IFN-gamma and IL-6 in a protective immune response to Yersinia enterocolitica in mice
Source: BMC Microbiol. 2008 Sep 19;8:153. doi: 10.1186/1471-2180-8-153 (PMC2556677; doi:10.1186/1471-2180-8-153)
Supplement: Additional file 2 — Comparison of sublethal pYV+ versus lethal ΔyopH infection. List of genes which fulfill the criteria that signal log2ratio (SLR) after sublethal pYV+ (infection with 5 × 103 Ye) compared to sublethal ΔyopH infection (infection with 5 × 106 Ye) is > 1.5 or < -1.5. Expression levels of genes after infection with sublethal or lethal pYV+ as well as ΔyopH infection are depicted as fold induction compared to uninfected mice. [file 1471-2180-8-153-S2.xls]

## Sheet: Tabelle1
Additional file 2. Comparison of sublethal pYV+ infection versus lethal DyopH infection				sublethal pYV+	lethal pYV+	sublethal DyopH	lethal DyopH
Probe Set Name	Cluster	Gene Symbol	Gene Title	fold induction compared to uninfected	fold induction compared to uninfected	fold induction compared to uninfected	fold induction compared to uninfected	go biological process term
97576_f_at	B1	---	---	6.9644	1.07177	0.707107	2.46229	---
99425_at	B1	Hmgcr	3-hydroxy-3-methylglutaryl-Coenzyme A reductase	3.24901	8.57419	1	0.870551	lipid metabolic process /// steroid biosynthetic process /// cholesterol biosynthetic process /// cholesterol biosynthetic process /// visual learning /// lipid biosynthetic process /// biosynthetic process /// embryonic development /// sterol biosynthetic process /// negative regulation of MAPK activity
102360_at	B1	Mthfr	5,10-methylenetetrahydrofolate reductase	6.06287	6.49802	3.03143	1.7411	methionine metabolic process /// methionine biosynthetic process
97692_at	B1	Htr2c	5-hydroxytryptamine (serotonin) receptor 2C	3.73213	3.73213	0.659754	0.659754	signal transduction /// G-protein coupled receptor protein signaling pathway /// inositol phosphate-mediated signaling
96413_at	B1	Akap7	A kinase (PRKA) anchor protein 7	9.18959	1.1487	6.06287	0.870551	transmembrane receptor protein serine/threonine kinase signaling pathway /// protein localization
92288_at	B1	Ap1g1 /// LOC100047920	adaptor protein complex AP-1	24.2515	14.9285	9.84916	7.46426	protein complex assembly /// transport /// intracellular protein transport /// intracellular protein transport /// endocytosis /// protein transport /// vesicle-mediated transport /// vesicle-mediated transport
96188_at	B1	Adar	adenosine deaminase, RNA-specific	9.18959	9.84916	2.82843	3.4822	transcription /// regulation of transcription, DNA-dependent /// RNA processing /// RNA processing /// mRNA processing /// base conversion or substitution editing
92492_at	B1	Ak3	adenylate kinase 3	10.5561	3.03143	6.49802	1	nucleobase, nucleoside, nucleotide and nucleic acid metabolic process /// amino acid biosynthetic process
98924_at	B1	Art3	ADP-ribosyltransferase 3	7.46426	13.9288	4.59479	0.574349	protein amino acid ADP-ribosylation /// protein amino acid ADP-ribosylation
160131_at	B1	Amotl2	angiomotin like 2	2.82843	3.73213	2.46229	1.1487	---
94955_at	B1	Ankrd40	ankyrin repeat domain 40	5.65685	4	4.59479	1.31951	---
102910_at	B1	Abcb1a	ATP-binding cassette, sub-family B (MDR/TAP), member 1A	1.86607	1.41421	1.1487	0.287175	transport /// drug transport
92381_at	B1	Baz1b	bromodomain adjacent to zinc finger domain, 1B	3.4822	1.7411	1.7411	1.23114	chromatin assembly or disassembly /// chromatin remodeling /// transcription /// regulation of transcription, DNA-dependent
98483_at	B1	Cacnb3	calcium channel, voltage-dependent, beta 3 subunit	1.41421	2	1.51572	3.73213	transport /// ion transport /// calcium ion transport /// T cell receptor signaling pathway
160150_f_at	B1	Cnn3 /// LOC100047856	calponin 3, acidic /// similar to calponin 3, acidic	9.18959	9.18959	6.49802	3.03143	smooth muscle contraction /// actomyosin structure organization and biogenesis
97264_r_at	B1	Csnk1d	casein kinase 1, delta	3.73213	2.63902	3.03143	0.870551	protein amino acid phosphorylation /// Wnt receptor signaling pathway
100368_at	B1	Casp9	caspase 9	8.57419	4.28709	2.82843	1.51572	proteolysis /// proteolysis /// apoptosis /// induction of apoptosis /// regulation of apoptosis /// regulation of apoptosis
101973_at	B1	Cited2	Cbp/p300-interacting transactivator, with Glu/Asp-rich carboxy-terminal domain, 2	2.82843	2.63902	2	1	blood vessel development /// transcription /// regulation of transcription, DNA-dependent
93909_f_at	B1	Ccrn4l	CCR4 carbon catabolite repression 4-like (S. cerevisiae)	4.28709	3.03143	1	1.31951	RNA-dependent DNA replication /// DNA integration /// viral reproduction /// rhythmic process
93908_f_at	B1	Ccrn4l	CCR4 carbon catabolite repression 4-like (S. cerevisiae) /// SH3-domain GRB2-like (endophilin) interacting protein 1 /// predicted gene, ENSMUSG00000073624 /// hypothetical protein LOC100039477 /// similar to LOC639390 protein /// hypothetical protein LOC	3.24901	1.86607	0.812252	1.1487	RNA-dependent DNA replication /// proteolysis /// DNA integration /// viral reproduction /// dUTP metabolic process /// rhythmic process
92962_at	B1	Cd40	CD40 antigen	3.73213	4	1.6245	1.07177	immune response-regulating cell surface receptor signaling pathway /// apoptosis /// immune response /// signal transduction /// positive regulation of B cell proliferation /// positive regulation of B cell proliferation /// positive regulation of interleukin-12 production /// B cell activation /// positive regulation of isotype switching to IgG isotypes /// regulation of immune response /// regu…
97832_at	B1	Cd97	CD97 antigen	6.06287	3.73213	4	2.46229	cell adhesion /// signal transduction /// G-protein coupled receptor protein signaling pathway /// neuropeptide signaling pathway /// neuropeptide signaling pathway
102719_f_at	B1	Ccr5	chemokine (C-C motif) receptor 5	25.9921	14.9285	6.06287	3.4822	chemotaxis /// defense response /// signal transduction /// G-protein coupled receptor protein signaling pathway
98772_at	B1	Cxcl5	chemokine (C-X-C motif) ligand 5	5.27803	6.9644	7.46426	1.41421	chemotaxis /// inflammatory response /// immune response /// signal transduction
101436_at	B1	Cxcl9	chemokine (C-X-C motif) ligand 9	21.1121	14.9285	9.18959	3.73213	inflammatory response /// immune response
94255_g_at	B1	Clic4	chloride intracellular channel 4 (mitochondrial)	4	4.28709	2.63902	1.31951	transport /// ion transport /// chloride transport /// chloride transport /// negative regulation of cell migration /// negative regulation of cell migration
94254_at	B1	Clic4	chloride intracellular channel 4 (mitochondrial)	4.28709	4	3.03143	1.31951	transport /// ion transport /// chloride transport /// chloride transport /// negative regulation of cell migration /// negative regulation of cell migration
94256_at	B1	Clic4	chloride intracellular channel 4 (mitochondrial)	6.49802	5.65685	2.82843	1.86607	transport /// ion transport /// chloride transport /// chloride transport /// negative regulation of cell migration /// negative regulation of cell migration
102917_at	B1	Ciita	class II transactivator	2.82843	1.7411	1.7411	1.1487	transcription /// regulation of transcription, DNA-dependent /// defense response /// negative regulation of transcription /// regulation of transcription
97689_at	B1	F3	coagulation factor III	17.1484	21.1121	2.14355	1.86607	blood coagulation /// blood coagulation
103768_at	B1	Ccdc86	coiled-coil domain containing 86	6.49802	4	4.59479	1.6245	---
100300_at	B1	Cybb	cytochrome b-245, beta polypeptide	19.6983	12.1257	8.57419	4	electron transport /// transport /// ion transport
94180_s_at	B1	Dach1	dachshund 1 (Drosophila)	6.49802	1.41421	4.28709	1.41421	transcription /// regulation of transcription, DNA-dependent /// multicellular organismal development /// regulation of transcription /// regulation of transcription
93309_at	B1	Ddx3x	DEAD/H (Asp-Glu-Ala-Asp/His) box polypeptide 3, X-linked	3.4822	1.86607	3.03143	1.41421	---
98071_f_at	B1	Dck	deoxycytidine kinase	2.46229	2.2974	1.6245	0.812252	nucleobase, nucleoside, nucleotide and nucleic acid metabolic process
100748_at	B1	D10Wsu159e	DNA segment, Chr 10, Wayne State University 159, expressed	5.65685	8.57419	0.659754	0.812252	---
93672_at	B1	Eif2ak2	eukaryotic translation initiation factor 2-alpha kinase 2	4.59479	6.06287	2.14355	1.1487	translation /// protein amino acid phosphorylation /// protein amino acid phosphorylation /// virus-infected cell apoptosis /// immune response /// response to virus /// unfolded protein response /// protein amino acid autophosphorylation
100558_at	B1	Eif4b	eukaryotic translation initiation factor 4B	4.92458	1.31951	1.1487	1.41421	translation
95967_at	B1	C77681	expressed sequence C77681	3.4822	4.59479	4.92458	1	---
96125_at	B1	Daxx	Fas death domain-associated protein	6.49802	6.49802	3.4822	1.86607	cytokinesis after mitosis /// transcription /// regulation of transcription, DNA-dependent
101793_at	B1	Fcgr1	Fc receptor, IgG, high affinity I	9.18959	6.9644	3.73213	2.82843	antibody-dependent cellular cytotoxicity /// positive regulation of type IIa hypersensitivity /// positive regulation of type III hypersensitivity /// receptor-mediated endocytosis /// phagocytosis, recognition /// phagocytosis, engulfment /// cell surface receptor linked signal transduction /// antigen processing and presentation of exogenous antigen /// antigen processing and presentation of ex…
104419_at	B1	Fndc3a	fibronectin type III domain containing 3a	2.82843	3.24901	1.41421	1.23114	---
101802_at	B1	Fpr-rs4	formyl peptide receptor, related sequence 4	8	6.06287	2.14355	2.82843	G-protein coupled receptor protein signaling pathway /// G-protein coupled receptor protein signaling pathway
162115_i_at	B1	Ftsj3	FtsJ homolog 3 (E. coli)	9.18959	17.1484	12.1257	2	rRNA processing
95392_at	B1	Gcnt2	glucosaminyl (N-acetyl) transferase 2, I-branching enzyme	17.1484	5.27803	9.84916	6.06287	---
161690_at	B1	Gzmg	granzyme G	6.9644	1.41421	1.07177	0.659754	proteolysis /// cytolysis
94854_g_at	B1	Gnb1	guanine nucleotide binding protein, beta 1	2.46229	1.86607	2	0.870551	signal transduction /// signal transduction /// G-protein coupled receptor protein signaling pathway /// G-protein coupled receptor protein signaling pathway /// G-protein signaling, coupled to IP3 second messenger (phospholipase C activating) /// acetylcholine receptor signaling, muscarinic pathway /// Ras protein signal transduction /// phototransduction, visible light /// cell proliferation //…
92345_g_at	B1	Hltf	helicase-like transcription factor	16	8	11.3137	5.65685	transcription /// regulation of transcription from RNA polymerase II promoter /// chromatin modification
100901_at	B1	Hcfc1	host cell factor C1	4	2.2974	2.82843	0.870551	regulation of progression through cell cycle /// cell cycle /// reactivation of latent virus
99884_at	B1	Ids	iduronate 2-sulfatase	4	8.57419	1.31951	0.933033	metabolic process
102293_at	B1	Ikzf1	IKAROS family zinc finger 1	6.06287	3.24901	3.24901	1.23114	transcription /// regulation of transcription, DNA-dependent /// regulation of transcription, DNA-dependent /// negative regulation of transcription /// hemopoiesis /// forebrain development /// positive regulation of body size /// positive regulation of body size /// positive regulation of transcription /// positive regulation of transcription from RNA polymerase II promoter /// gland development
93226_i_at	B1	Igh	immunoglobulin heavy chain complex	9.18959	1.23114	3.03143	3.73213	activation of MAPK activity /// antibody-dependent cellular cytotoxicity /// positive regulation of type IIa hypersensitivity /// positive regulation of type I hypersensitivity /// humoral immune response mediated by circulating immunoglobulin /// phagocy
92740_at	B1	Ighv14-2	immunoglobulin heavy variable V14-2	4.92458	1.51572	3.24901	1.31951	---
93895_s_at	B1	Itpr1	inositol 1,4,5-triphosphate receptor 1	2.14355	1.6245	1.6245	0.933033	transport /// ion transport /// calcium ion transport
102655_at	B1	Itga4	integrin alpha 4	2.14355	1.6245	2.14355	0.933033	blood vessel remodeling /// cell adhesion /// cell adhesion /// integrin-mediated signaling pathway /// heart development /// cell migration
94764_at	B1	Itgal	integrin alpha L	4.28709	3.03143	3.4822	1.51572	cell adhesion /// leukocyte adhesion /// integrin-mediated signaling pathway /// activated T cell proliferation
96764_at	B1	Iigp1	interferon inducible GTPase 1	32	39.3966	24.2515	8.57419	cytokine and chemokine mediated signaling pathway
103963_f_at	B1	Iigp1	interferon inducible GTPase 1	64	68.5935	32	19.6983	cytokine and chemokine mediated signaling pathway
103639_at	B1	Ifit2	interferon-induced protein with tetratricopeptide repeats 2	25.9921	32	13.9288	9.84916	immune response
94755_at	B1	Il1a	interleukin 1 alpha	90.5097	119.428	14.9285	25.9921	regulation of progression through cell cycle /// fever /// inflammatory response /// immune response /// cell proliferation
103769_at	B1	Il1rap	interleukin 1 receptor accessory protein	34.2968	16	17.1484	9.84916	cytokine and chemokine mediated signaling pathway /// interleukin-2 biosynthetic process
99323_at	B1	Il12rb2	interleukin 12 receptor, beta 2	3.4822	2	4.59479	0.757858	cell surface receptor linked signal transduction
102218_at	B1	Il6	interleukin 6	19.6983	32	9.18959	5.27803	neutrophil apoptosis /// neutrophil apoptosis /// acute-phase response /// immune response /// defense response to protozoan /// negative regulation of apoptosis /// negative regulation of chemokine biosynthetic process /// negative regulation of chemokine biosynthetic process /// positive regulation of T-helper 2 cell differentiation /// positive regulation of protein biosynthetic process /// ne…
93678_s_at	B1	Klrk1	killer cell lectin-like receptor subfamily K, member 1	6.06287	3.4822	2.46229	0.870551	stimulatory C-type lectin receptor signaling pathway /// natural killer cell activation /// positive regulation of interferon-gamma production /// positive regulation of nitric oxide biosynthetic process /// positive regulation of natural killer cell mediated cytotoxicity
92563_at	B1	Lrrfip1	leucine rich repeat (in FLII) interacting protein 1	4	3.73213	4.59479	0.659754	transcription /// regulation of transcription, DNA-dependent
101327_at	B1	Lcp1	lymphocyte cytosolic protein 1	29.8571	27.8576	9.84916	7.46426	response to wounding /// actin filament bundle formation
101945_g_at	B1	Lypla1	lysophospholipase 1	17.1484	12.996	6.9644	3.73213	lipid metabolic process /// fatty acid metabolic process
101946_at	B1	Lypla1	lysophospholipase 1	4.92458	3.4822	3.24901	1.6245	lipid metabolic process /// fatty acid metabolic process
160353_i_at	B1	Mapkapk2	MAP kinase-activated protein kinase 2	34.2968	27.8576	13.9288	11.3137	protein amino acid phosphorylation /// mRNA stabilization
100484_at	B1	Mmp13	matrix metallopeptidase 13	7.46426	6.9644	4.28709	1.1487	peptidoglycan metabolic process /// proteolysis /// bone mineralization /// collagen catabolic process /// collagen catabolic process /// cartilage development
94688_at	B1	Mxd1	MAX dimerization protein 1	128	147.033	29.8571	45.2548	transcription /// regulation of transcription, DNA-dependent /// regulation of transcription
99604_at	B1	March5	membrane-associated ring finger (C3HC4) 5	4.28709	3.4822	1.86607	1.23114	ubiquitin cycle
98373_at	B1	Ms4a4c	membrane-spanning 4-domains, subfamily A, member 4C	3.03143	2.63902	1.86607	0.870551	signal transduction /// signal transduction
97322_at	B1	Ms4a6b	membrane-spanning 4-domains, subfamily A, member 6B	3.24901	3.03143	2.2974	0.933033	signal transduction
103562_f_at	B1	LOC100041156 /// LOC100041932 /// LOC100042156 /// LOC67527	murine leukemia retrovirus /// hypothetical protein LOC100041156 /// hypothetical protein LOC100041932 /// similar to LOC629446 protein	4.59479	9.18959	4.59479	1.1487	DNA integration /// virus assembly
100672_at	B1	Myo5a	myosin Va	25.9921	8.57419	2.2974	6.9644	melanin metabolic process /// exocytosis /// cytoskeleton organization and biogenesis /// synaptic transmission /// visual perception /// actin filament-based movement /// vesicle transport along actin filament /// insulin secretion /// melanocyte differentiation /// regulation of IP3 receptor activity /// locomotion during locomotory behavior /// secretory granule localization /// melanosome loc…
103264_at	B1	Mtmr1	myotubularin related protein 1	7.46426	4.59479	8	2.63902	dephosphorylation /// phospholipid dephosphorylation
98417_at	B1	Mx1	myxovirus (influenza virus) resistance 1	6.49802	6.49802	4	1.1487	immune response /// response to virus /// response to virus /// innate immune response
92516_at	B1	Ndst1	N-deacetylase/N-sulfotransferase (heparan glucosaminyl) 1	4.28709	2.2974	2.2974	1.23114	MAPKKK cascade /// polysaccharide biosynthetic process /// protein amino acid deacetylation /// protein amino acid sulfation /// protein amino acid sulfation /// inflammatory response /// smoothened signaling pathway /// respiratory gaseous exchange /// fibroblast growth factor receptor signaling pathway /// embryonic development /// organ morphogenesis /// glycosaminoglycan metabolic process ///…
93831_at	B1	Nono	non-POU-domain-containing, octamer binding protein	9.18959	5.65685	4	2.46229	DNA repair /// DNA recombination /// transcription /// regulation of transcription, DNA-dependent /// mRNA processing /// response to DNA damage stimulus /// RNA splicing
101847_at	B1	Sp100	nuclear antigen Sp100	6.49802	3.73213	2.46229	1.51572	---
93075_r_at	B1	Nfatc2	nuclear factor of activated T-cells, cytoplasmic, calcineurin-dependent 2	2.63902	3.4822	4.59479	0.870551	cytokine production /// transcription /// regulation of transcription, DNA-dependent /// regulation of transcription, DNA-dependent /// regulation of transcription, DNA-dependent /// regulation of transcription /// positive regulation of transcription /// positive regulation of transcription from RNA polymerase II promoter
101727_at	B1	Nfkbie	nuclear factor of kappa light polypeptide gene enhancer in B-cells inhibitor, epsilon	5.27803	4.59479	2	1.86607	regulation of transcription, DNA-dependent
98010_at	B1	Nfe2	nuclear factor, erythroid derived 2	0.378929	0.574349	0.466516	1.07177	regulation of transcription, DNA-dependent /// regulation of transcription, DNA-dependent /// regulation of transcription from RNA polymerase II promoter /// multicellular organismal development /// hemostasis /// circulation /// regulation of transcription
101981_at	B1	Nr1h2	nuclear receptor subfamily 1, group H, member 2	2.82843	1.41421	1.6245	1.23114	transcription /// regulation of transcription, DNA-dependent /// regulation of transcription, DNA-dependent /// negative regulation of transcription /// cellular lipid metabolic process
98818_at	B1	Nr3c1	nuclear receptor subfamily 3, group C, member 1	51.9842	29.8571	21.1121	22.6274	regulation of gluconeogenesis /// transcription /// regulation of transcription, DNA-dependent /// regulation of transcription, DNA-dependent /// adrenal gland development /// regulation of glucocorticoid biosynthetic process /// glucocorticoid receptor signaling pathway /// glucocorticoid receptor signaling pathway
92390_at	B1	Pik3cd	phosphatidylinositol 3-kinase catalytic delta polypeptide	11.3137	6.06287	7.46426	3.24901	B cell homeostasis /// signal transduction /// cell surface receptor linked signal transduction /// B cell activation
92311_s_at	B1	Pik3c2a	phosphatidylinositol 3-kinase, C2 domain containing, alpha polypeptide	8.57419	6.9644	2.14355	1.07177	cell communication
102696_s_at	B1	Pitpnb	phosphatidylinositol transfer protein, beta	55.7152	27.8576	12.1257	17.1484	in utero embryonic development /// transport
95325_at	B1	Pscd1	pleckstrin homology, Sec7 and coiled-coil domains 1	6.49802	4.59479	4	1.6245	regulation of ARF protein signal transduction
103434_at	B1	Pscd3	pleckstrin homology, Sec7 and coiled-coil domains 3	12.996	2.63902	8	1	regulation of ARF protein signal transduction /// positive regulation of cell adhesion
104218_s_at	B1	Pbrm1	polybromo 1	12.1257	18.3792	12.1257	1.41421	placenta development /// regulation of transcription, DNA-dependent /// regulation of transcription, DNA-dependent /// heart development
99433_at	B1	Pstpip2	proline-serine-threonine phosphatase-interacting protein 2	13.9288	16	6.9644	3.4822	cytoskeleton organization and biogenesis
97560_at	B1	Psap	prosaposin	34.2968	18.3792	16	13.9288	lipid metabolic process /// sphingolipid metabolic process
101298_g_at	B1	Ptprc	protein tyrosine phosphatase, receptor type, C	12.1257	6.9644	7.46426	3.24901	negative regulation of T cell mediated cytotoxicity /// negative regulation of T cell mediated cytotoxicity /// negative regulation of cytokine and chemokine mediated signaling pathway /// negative regulation of cytokine and chemokine mediated signaling p
99384_at	B1	Pim1	proviral integration site 1	4	6.9644	4.28709	1.6245	protein amino acid phosphorylation /// protein amino acid phosphorylation /// cell proliferation /// cell proliferation /// negative regulation of apoptosis /// negative regulation of apoptosis
103615_at	B1	BC094916 /// LOC100048304 /// LOC637605 /// Pyhin1	pyrin and HIN domain family, member 1 /// cDNA sequence BC094916	18.3792	13.9288	8.57419	2.2974	---
92810_at	B1	Pdk3	pyruvate dehydrogenase kinase, isoenzyme 3	4.92458	5.27803	2.82843	1.6245	carbohydrate metabolic process /// glucose metabolic process /// phosphorylation /// peptidyl-histidine phosphorylation
103231_at	B1	Rhoh	ras homolog gene family, member H	4.59479	6.06287	1.7411	1.41421	small GTPase mediated signal transduction /// negative regulation of I-kappaB kinase/NF-kappaB cascade
162011_f_at	B1	Rhou	ras homolog gene family, member U	1.23114	5.27803	0.707107	3.73213	G1/S transition of mitotic cell cycle /// small GTPase mediated signal transduction /// small GTPase mediated signal transduction /// regulation of cell shape /// Rac protein signal transduction /// actin cytoskeleton organization and biogenesis
95078_at	B1	1200015F23Rik	RIKEN cDNA 1200015F23 gene	6.49802	5.65685	3.4822	1.86607	apoptosis /// cell differentiation
104695_at	B1	2310040C09Rik	RIKEN cDNA 2310040C09 gene	5.27803	4	3.73213	1.41421	---
103517_at	B1	A530040E14Rik	RIKEN cDNA A530040E14 gene	3.4822	3.4822	2	1.1487	---
93164_at	B1	Rnf2	ring finger protein 2	24.2515	6.49802	10.5561	5.27803	negative regulation of transcription from RNA polymerase II promoter /// mitotic cell cycle /// transcription /// regulation of transcription, DNA-dependent /// ubiquitin cycle /// anterior/posterior axis specification /// gastrulation (sensu Mammalia) /// histone ubiquitination /// histone ubiquitination
98312_at	B1	Rspo1	R-spondin homolog (Xenopus laevis)	10.5561	4.92458	7.46426	0.659754	electron transport /// Wnt receptor signaling pathway /// response to stimulus
93898_at	B1	Sgcb	sarcoglycan, beta (dystrophin-associated glycoprotein)	4.28709	3.73213	1.86607	1.41421	cytoskeleton organization and biogenesis /// membrane organization and biogenesis
99350_at	B1	Sec63	SEC63-like (S. cerevisiae)	6.49802	2.63902	2.63902	0.812252	protein folding /// protein folding /// transport /// intracellular protein transport /// protein transport /// protein transport
97206_at	B1	Spint1	serine protease inhibitor, Kunitz type 1	3.03143	4	2	0.933033	morphogenesis of a branching structure /// embryonic placenta development
98775_at	B1	Stk3	serine/threonine kinase 3 (Ste20, yeast homolog)	12.1257	7.46426	5.65685	3.4822	protein amino acid phosphorylation /// apoptosis /// signal transduction /// protein kinase cascade /// positive regulation of apoptosis
104249_g_at	B1	Ssr3	signal sequence receptor, gamma	18.3792	6.49802	16	5.65685	cotranslational protein targeting to membrane
100377_f_at	B1	LOC634206 /// LOC634222	similar to Ig heavy chain V-I region V35 precursor	8	4.92458	3.73213	3.73213	---
101820_at	B1	LOC546644	similar to Lymphocyte antigen 6G precursor (Ly-6G) (Ly-6G.1)	1.86607	6.9644	1.7411	6.49802	---
161006_at	B1	Slco3a1	solute carrier organic anion transporter family, member 3a1	2.63902	2.2974	1.86607	0.933033	transport /// ion transport
96333_g_at	B1	Snx2	sorting nexin 2	13.9288	10.5561	5.65685	4.28709	transport /// intracellular protein transport /// cell communication /// protein transport
100426_s_at	B1	Syk	spleen tyrosine kinase	51.9842	10.5561	1.51572	1.41421	activation of MAPK activity /// activation of MAPK activity /// serotonin secretion /// protein amino acid phosphorylation /// leukocyte adhesion /// signal transduction /// cell surface receptor linked signal transduction /// cell surface receptor linked
160539_at	B1	LOC100048559 /// Sfrs1	splicing factor, arginine/serine-rich 1 (ASF/SF2) /// similar to splicing factor, arginine/serine-rich 1 (splicing factor 2, alternate splicing factor)	7.46426	4.28709	4.28709	2.2974	nuclear mRNA splicing, via spliceosome /// in utero embryonic development /// mRNA splice site selection /// mRNA splice site selection /// mRNA processing /// mRNA processing /// protein targeting /// RNA splicing /// RNA splicing /// cardiac muscle contraction
93713_at	B1	Shc1	src homology 2 domain-containing transforming protein C1	4.59479	0.933033	4	1	MAPKKK cascade /// activation of MAPK activity /// activation of MAPK activity /// angiogenesis /// regulation of cell growth /// intracellular signaling cascade /// heart development /// cell-cell adhesion /// actin cytoskeleton reorganization
103746_at	B1	Suz12	suppressor of zeste 12 homolog (Drosophila)	3.4822	2.2974	3.24901	1.23114	negative regulation of transcription from RNA polymerase II promoter /// transcription /// regulation of transcription, DNA-dependent /// positive regulation of cell proliferation /// chromatin modification /// histone methylation /// histone ubiquitination
100498_g_at	B1	Stx3	syntaxin 3	7.46426	4.92458	4.59479	1.86607	transport /// neurotransmitter transport /// intracellular protein transport /// vesicle-mediated transport
100499_at	B1	Stx3	syntaxin 3	2.63902	2.63902	2.14355	0.870551	transport /// neurotransmitter transport /// intracellular protein transport /// vesicle-mediated transport
101550_at	B1	Tes	testis derived transcript	2.2974	1.86607	8.57419	0.435275	---
92782_at	B1	Tmpo	thymopoietin	2.46229	2.2974	1.7411	0.707107	regulation of transcription
160117_at	B1	Tef	thyrotroph embryonic factor	0.757858	0.535887	1.1487	9.18959	transcription /// regulation of transcription, DNA-dependent /// positive regulation of transcription from RNA polymerase II promoter /// rhythmic process
92427_at	B1	Tgfbr1	transforming growth factor, beta receptor I	17.1484	9.84916	7.46426	1.23114	skeletal development /// in utero embryonic development /// kidney development /// protein amino acid phosphorylation /// transmembrane receptor protein serine/threonine kinase signaling pathway /// transforming growth factor beta receptor signaling pathway /// transforming growth factor beta receptor signaling pathway /// heart development /// germ cell migration /// embryonic development /// an…
95431_at	B1	Tomm70a	translocase of outer mitochondrial membrane 70 homolog A (yeast)	3.03143	2.2974	1.86607	0.812252	---
102678_at	B1	LOC100045519 /// Trim21	tripartite motif protein 21 /// similar to Tripartite motif protein 21	4.59479	4.92458	2.82843	1.7411	---
95543_at	B1	LOC665825 /// Tpm4	tropomyosin 4 /// similar to Tropomyosin alpha-4 chain (Tropomyosin-4) (TM-4)	6.06287	4.59479	2.2974	1.41421	---
98606_s_at	B1	LOC100046672 /// Wars	tryptophanyl-tRNA synthetase /// similar to Wars protein	6.06287	6.49802	6.06287	1.86607	translation /// tRNA aminoacylation for protein translation /// tryptophanyl-tRNA aminoacylation
93215_at	B1	Tnfaip1	tumor necrosis factor, alpha-induced protein 1 (endothelial)	3.03143	2	3.24901	1.1487	DNA replication /// potassium ion transport /// potassium ion transport /// immune response /// embryonic development /// embryonic development
99392_at	B1	Tnfaip3	tumor necrosis factor, alpha-induced protein 3	103.968	48.5029	8	18.3792	ubiquitin cycle /// apoptosis /// negative regulation of I-kappaB kinase/NF-kappaB cascade
93463_at	B1	Usp19	ubiquitin specific peptidase 19	4.92458	3.4822	2.82843	0.378929	ubiquitin-dependent protein catabolic process /// ubiquitin-dependent protein catabolic process /// ubiquitin cycle
96998_at	B1	Galnt6 /// LOC100047499	UDP-N-acetyl-alpha-D-galactosamine:polypeptide N-acetylgalactosaminyltransferase 6	5.27803	3.24901	4.59479	1	---
100019_at	B1	Vcan	versican	3.73213	4.59479	1.86607	1.07177	cell adhesion /// heart development
96970_at	B1	LOC432699	VH gene product	6.9644	4.28709	3.24901	1.07177	---
95801_s_at	B1	Zfp260	zinc finger protein 260	4.59479	2.63902	3.4822	1.51572	transcription /// regulation of transcription, DNA-dependent /// multicellular organismal development
101180_at	B2	Atm	ataxia telangiectasia mutated homolog (human)	0.933033	1.23114	1.51572	9.18959	DNA damage checkpoint /// somitogenesis /// DNA repair /// DNA repair /// DNA repair /// regulation of transcription, DNA-dependent /// protein amino acid phosphorylation /// response to DNA damage stimulus /// response to DNA damage stimulus /// cell cycle /// mitotic cell cycle spindle assembly checkpoint /// female gamete generation /// brain development /// heart development /// DNA damage re…
100085_at	B2	Ggt1	gamma-glutamyltransferase 1	0.757858	3.24901	0.378929	3.73213	glutathione metabolic process /// glutathione biosynthetic process /// spermatogenesis
100436_at	B2	Orm1	orosomucoid 1	0.406126	0.707107	0.707107	3.24901	transport /// acute-phase response
100437_g_at	B2	Orm1 /// Orm2	orosomucoid 1 /// orosomucoid 2	0.153893	0.0947323	0.0947323	1.23114	transport /// acute-phase response
100522_s_at	B2	Wbp5	WW domain binding protein 5	0.615572	0.659754	0.659754	2	---
100573_f_at	B2	Gpi1 /// LOC676596	glucose phosphate isomerase 1 /// similar to Glucose-6-phosphate isomerase (GPI) (Phosphoglucose isomerase) (PGI) (Phosphohexose isomerase) (PHI) (Neuroleukin) (NLK)	0.287175	0.535887	0.5	1.23114	glucose metabolic process /// gluconeogenesis /// glycolysis
100600_at	B2	Cd24a	CD24a antigen	0.466516	0.615572	0.757858	1.41421	neuromuscular synaptic transmission /// neuromuscular synaptic transmission /// synaptic vesicle endocytosis
100606_at	B2	Prnp	prion protein	0.812252	1.07177	0.870551	2.46229	nucleobase, nucleoside, nucleotide and nucleic acid metabolic process /// cellular copper ion homeostasis /// cellular copper ion homeostasis /// response to oxidative stress
101115_at	B2	Ltf	lactotransferrin	0.353553	0.466516	0.287175	2.82843	transport /// ion transport /// iron ion transport /// cellular iron ion homeostasis
101306_f_at	B2	---	---	1.51572	1.1487	0.659754	6.06287	acute-phase response
101393_at	B2	Anxa3	annexin A3	0.757858	1.23114	0.870551	3.24901	---
101429_at	B2	Ddit3	DNA-damage inducible transcript 3	1.07177	1.07177	0.707107	3.03143	transcription /// regulation of transcription, DNA-dependent
101468_at	B2	Cfp	complement factor properdin	0.435275	0.435275	0.659754	1.23114	immune response /// complement activation, alternative pathway /// innate immune response
101571_g_at	B2	Igfbp4	insulin-like growth factor binding protein 4	0.164938	0.189465	0.189465	2.46229	regulation of cell growth
101589_at	B2	Hmgn2 /// LOC100039489 /// LOC100041826 /// LOC100042405	high mobility group nucleosomal binding domain 2 /// similar to Hmgn2 protein /// similar to high mobility group nucleosomal binding domain 2	0.757858	1	0.870551	2.2974	DNA packaging
101637_at	B2	Ceacam10	CEA-related cell adhesion molecule 10	0.353553	0.870551	0.659754	3.03143	---
101912_at	B2	1100001G20Rik	RIKEN cDNA 1100001G20 gene	0.659754	1.41421	0.378929	4.59479	---
101956_at	B2	Ckap4	cytoskeleton-associated protein 4	0.933033	1	0.870551	3.03143	cell wall catabolic process
101963_at	B2	Ctsl	cathepsin L	1	1.07177	0.933033	3.03143	proteolysis
102025_at	B2	Cxcl13	chemokine (C-X-C motif) ligand 13	0.812252	0.707107	0.535887	6.9644	chemotaxis /// inflammatory response /// immune response /// lymph node development
102052_at	B2	Abhd5	abhydrolase domain containing 5	0.707107	0.933033	0.707107	2.2974	proteolysis /// lipid metabolic process /// aromatic compound metabolic process /// positive regulation of lipoprotein lipase activity
102334_at	B2	Dok2	docking protein 2	0.615572	0.659754	0.933033	2.46229	MAPKKK cascade /// transmembrane receptor protein tyrosine kinase signaling pathway /// Ras protein signal transduction
102622_r_at	B2	Clcn1	chloride channel 1	0.153893	0.0824692	0.378929	1.31951	transport /// transport /// ion transport /// chloride transport
102681_at	B2	Tnfrsf4	tumor necrosis factor receptor superfamily, member 4	0.812252	1.23114	0.707107	2.63902	inflammatory response /// inflammatory response /// cellular defense response /// regulation of apoptosis /// regulation of protein kinase activity /// negative regulation of cytokine secretion
102712_at	B2	Saa3	serum amyloid A 3	1.07177	1.31951	0.353553	3.4822	acute-phase response
102797_at	B2	Dhrs3	dehydrogenase/reductase (SDR family) member 3	0.287175	0.287175	0.659754	0.870551	metabolic process /// metabolic process
102974_at	B2	Marco	macrophage receptor with collagenous structure	0.615572	0.378929	1.7411	8.57419	phosphate transport
103003_i_at	B2	Cd44	CD44 antigen	1.23114	0.870551	0.812252	6.49802	ureteric bud branching /// healing during inflammatory response /// cell adhesion
103006_at	B2	Atf5	activating transcription factor 5	1.23114	1.7411	1.31951	2.82843	regulation of progression through cell cycle /// transcription /// regulation of transcription, DNA-dependent /// regulation of transcription from RNA polymerase II promoter /// anti-apoptosis /// regulation of cell proliferation
103024_at	B2	Adam8	a disintegrin and metallopeptidase domain 8	0.812252	1.7411	0.757858	2.82843	proteolysis /// integrin-mediated signaling pathway /// cell-cell adhesion
103033_at	B2	C4a /// C4b /// LOC675521	complement component 4B (Childo blood group) /// complement component 4A (Rodgers blood group) /// similar to Complement C4 precursor	0.707107	0.574349	0.707107	2.14355	inflammatory response /// immune response /// complement activation /// complement activation /// complement activation, classical pathway /// immunoglobulin mediated immune response /// innate immune response
103087_at	B2	Sult1a1	sulfotransferase family 1A, phenol-preferring, member 1	0.116629	0.0883883	0.143587	1.31951	lipid metabolic process /// steroid metabolic process
103094_at	B2	Serf1	small EDRK-rich factor 1	1.07177	1.31951	0.933033	3.24901	---
103209_at	B2	Ltbp1	latent transforming growth factor beta binding protein 1	0.176777	0.133972	0.143587	1.7411	transforming growth factor beta receptor signaling pathway
103317_at	B2	Coch	coagulation factor C homolog (Limulus polyphemus)	0.574349	0.435275	6.49802	1.51572	blood coagulation
103332_at	B2	Gpr125	G protein-coupled receptor 125	0.812252	1.7411	0.870551	2.82843	signal transduction /// G-protein coupled receptor protein signaling pathway /// neuropeptide signaling pathway /// neuropeptide signaling pathway
103454_at	B2	Spic	Spi-C transcription factor (Spi-1/PU.1 related)	0.812252	1.23114	1.07177	2.46229	transcription /// regulation of transcription, DNA-dependent
103496_at	B2	Arid3a	AT rich interactive domain 3A (Bright like)	0.406126	0.574349	0.615572	1.31951	transcription /// regulation of transcription, DNA-dependent /// regulation of transcription, DNA-dependent
103509_at	B2	Tnfrsf9	tumor necrosis factor receptor superfamily, member 9	1.07177	1.23114	0.812252	5.27803	defense response
103523_at	B2	Leng8	leukocyte receptor cluster (LRC) member 8	0.287175	1	4.28709	0.812252	---
103581_at	B2	Acot1 /// Acot2 /// LOC100044830	acyl-CoA thioesterase 1 /// acyl-CoA thioesterase 2 /// similar to acyl-CoA thioesterase	0.466516	0.535887	0.5	1.7411	long-chain fatty acid metabolic process /// lipid metabolic process /// acyl-CoA metabolic process
103617_at	B2	Cd55	CD55 antigen	0.615572	1.07177	0.378929	2.2974	immune response /// complement activation, classical pathway /// innate immune response
103776_at	B2	B4galnt2	beta-1,4-N-acetyl-galactosaminyl transferase 2	0.329877	0.574349	0.287175	1.23114	UDP-N-acetylglucosamine metabolic process /// protein amino acid glycosylation /// UDP-N-acetylgalactosamine metabolic process /// negative regulation of cell-cell adhesion /// lipid glycosylation
103804_at	B2	Reck	reversion-inducing-cysteine-rich protein with kazal motifs	0.125	1.7411	0.707107	2.46229	blood vessel maturation /// blood vessel maturation /// cell cycle /// extracellular matrix organization and biogenesis /// negative regulation of progression through cell cycle
103839_at	B2	Sphk1	sphingosine kinase 1	1.1487	2.63902	0.933033	32	blood vessel development /// protein kinase C activation /// brain development /// positive regulation of cell proliferation /// negative regulation of apoptosis /// positive regulation of fibroblast proliferation
104000_at	B2	2210023G05Rik	RIKEN cDNA 2210023G05 gene	0.757858	0.870551	0.5	2.2974	---
104032_at	B2	Mast3	microtubule associated serine/threonine kinase 3	0.378929	0.435275	0.870551	1	protein amino acid phosphorylation
104099_at	B2	Pglyrp1	peptidoglycan recognition protein 1	0.574349	0.870551	0.757858	2.63902	apoptosis /// immune response /// peptidoglycan catabolic process /// detection of bacterium /// defense response to bacterium /// defense response to Gram-positive bacterium
104227_at	B2	Gpr97	G protein-coupled receptor 97	0.659754	1.31951	0.757858	2.2974	signal transduction /// G-protein coupled receptor protein signaling pathway /// neuropeptide signaling pathway
104239_at	B2	Tspan32	tetraspanin 32	0.406126	0.406126	0.659754	1.23114	---
104326_at	B2	Adpgk	ADP-dependent glucokinase	0.757858	1.1487	1.1487	4	carbohydrate metabolic process /// glucose metabolic process /// glycolysis
104402_at	B2	Gtf3c4	general transcription factor IIIC, polypeptide 4	0.307786	0.176777	0.25	1.41421	transcription
104578_f_at	B2	Actn1	actinin, alpha 1	0.378929	0.757858	0.659754	1.41421	negative regulation of transcription /// cortical cytoskeleton organization and biogenesis /// focal adhesion formation /// actin filament bundle formation /// negative regulation of cell motility
104579_r_at	B2	Actn1	actinin, alpha 1	0.535887	0.707107	0.757858	1.6245	negative regulation of transcription /// cortical cytoskeleton organization and biogenesis /// focal adhesion formation /// actin filament bundle formation /// negative regulation of cell motility
104627_at	B2	Cds2	CDP-diacylglycerol synthase (phosphatidate cytidylyltransferase) 2	1.23114	1.6245	0.812252	8.57419	phospholipid biosynthetic process /// phospholipid biosynthetic process
104646_at	B2	Gdf15	growth differentiation factor 15	1.1487	0.870551	0.933033	9.18959	---
104647_at	B2	Ptgs2	prostaglandin-endoperoxide synthase 2	6.06287	8	1.51572	0.870551	prostaglandin biosynthetic process /// fatty acid biosynthetic process /// blood pressure regulation /// lipid biosynthetic process /// keratinocyte differentiation /// anagen
104678_at	B2	Gas7	growth arrest specific 7	0.5	0.659754	0.406126	1.6245	multicellular organismal development /// nervous system development /// regulation of cell shape /// actin filament polymerization /// cell differentiation /// neuron differentiation /// neurite morphogenesis /// actin filament bundle formation
104687_at	B2	Edg6	endothelial differentiation, G-protein-coupled receptor 6	0.535887	0.757858	0.812252	2.46229	signal transduction /// G-protein coupled receptor protein signaling pathway /// G-protein coupled receptor protein signaling pathway /// G-protein signaling, adenylate cyclase activating pathway
104707_at	B2	Tm4sf5	transmembrane 4 superfamily member 5	0.233258	1.31951	0.329877	1.6245	---
160085_at	B2	Tst	thiosulfate sulfurtransferase, mitochondrial	0.5	0.615572	0.5	2.63902	sulfate transport
160088_at	B2	Fmo5 /// LOC100046051	flavin containing monooxygenase 5 /// similar to Flavin containing monooxygenase 5	0.0583146	0.0824692	0.217638	1.41421	electron transport
160335_at	B2	Gclm	glutamate-cysteine ligase , modifier subunit	1.07177	1.7411	1	5.27803	cysteine metabolic process /// glutamate metabolic process /// glutamate metabolic process /// glutathione metabolic process /// glutathione biosynthetic process /// glutathione biosynthetic process /// glutathione biosynthetic process /// glutathione biosynthetic process /// response to oxidative stress /// response to oxidative stress /// response to oxidative stress /// positive regulation of …
160493_at	B2	Cd63	Cd63 antigen	0.757858	1	0.707107	3.03143	---
160564_at	B2	Lcn2	lipocalin 2	1.1487	1.6245	0.615572	4	transport
160590_r_at	B2	Comtd1	catechol-O-methyltransferase domain containing 1	0.307786	0.176777	0.329877	1.1487	protein prenylation
160613_at	B2	Tinagl	tubulointerstitial nephritis antigen-like	1	0.812252	2.82843	6.9644	proteolysis /// proteolysis /// transport
160614_at	B2	Pten	phosphatase and tensin homolog	0.406126	1.6245	0.615572	1.07177	regulation of progression through cell cycle /// angiogenesis /// protein amino acid dephosphorylation /// protein amino acid dephosphorylation /// induction of apoptosis /// cell cycle /// central nervous system development /// heart development /// nega
160630_at	B2	Sms	spermine synthase	0.133972	0.659754	0.707107	0.615572	spermine metabolic process
160651_at	B2	Tacstd2	tumor-associated calcium signal transducer 2	0.574349	1.51572	0.870551	1.86607	defense response
160684_at	B2	8430410A17Rik	RIKEN cDNA 8430410A17 gene	0.233258	0.406126	1.31951	0.870551	---
160711_at	B2	Decr1	2,4-dienoyl CoA reductase 1, mitochondrial	0.133972	0.615572	0.535887	0.870551	metabolic process /// metabolic process
160795_at	B2	Scamp1	secretory carrier membrane protein 1	0.757858	1.41421	0.466516	4.59479	transport /// exocytosis /// protein transport
160817_at	B2	Tmem40	transmembrane protein 40	0.164938	0.535887	0.189465	2.82843	---
160829_at	B2	Phlda1	pleckstrin homology-like domain, family A, member 1	1.07177	1.86607	0.435275	2.82843	apoptosis /// FasL biosynthetic process
160835_i_at	B2	1110007C09Rik	RIKEN cDNA 1110007C09 gene	0.574349	0.615572	0.615572	1.41421	regulation of apoptosis
160857_at	B2	Efnb2	ephrin B2	0.108819	0.125	0.143587	1.86607	lymph vessel development /// multicellular organismal development /// nervous system development /// organ morphogenesis /// cell differentiation
160873_at	B2	Ghrl	ghrelin	0.707107	1.07177	0.287175	5.27803	visual learning /// dendrite development /// dendrite development /// positive regulation of appetite /// positive regulation of appetite /// positive regulation of appetite /// negative regulation of locomotion /// negative regulation of insulin secretion /// negative regulation of insulin secretion /// positive regulation of synaptogenesis /// positive regulation of synaptogenesis /// regulatio…
160984_r_at	B2	Odf2l	outer dense fiber of sperm tails 2-like	0.933033	0.659754	10.5561	4.28709	---
161022_at	B2	---	---	0.25	0.659754	0.233258	1.31951	---
161055_r_at	B2	6330409N04Rik	RIKEN cDNA 6330409N04 gene	0.329877	0.406126	0.153893	1.7411	---
161361_s_at	B2	Tnnt1	troponin T1, skeletal, slow	0.933033	0.812252	0.812252	3.73213	regulation of muscle contraction
161389_f_at	B2	Asnsd1 /// LOC674493	asparagine synthetase domain containing 1 /// hypothetical protein LOC674493	2	0.933033	0.870551	1.23114	asparagine biosynthetic process /// asparagine biosynthetic process /// protein amino acid prenylation
161482_f_at	B2	Prph	peripherin	0.574349	1.31951	0.707107	2.82843	intermediate filament cytoskeleton organization and biogenesis
161505_i_at	B2	---	Transcribed locus	0.707107	0.757858	0.615572	1.6245	---
161554_r_at	B2	Coasy	Coenzyme A synthase	0.329877	0.5	0.812252	1.7411	biosynthetic process /// biosynthetic process /// coenzyme A biosynthetic process /// coenzyme A biosynthetic process /// coenzyme A biosynthetic process
161679_r_at	B2	---	---	0.535887	0.535887	3.73213	1.7411	---
161825_f_at	B2	Ceacam10	CEA-related cell adhesion molecule 10	0.353553	1	0.25	3.03143	---
161994_f_at	B2	Pias3	protein inhibitor of activated STAT 3	0.0947323	0.329877	0.574349	0.870551	transcription /// regulation of transcription, DNA-dependent /// ubiquitin cycle /// protein sumoylation
162008_r_at	B2	---	---	0.0947323	0.0947323	0.101532	0.5	---
162051_r_at	B2	Svs6	Seminal vesicle secretory protein 6	0.00515433	0.0358968	0.0441942	0.0272047	---
162147_f_at	B2	Snta1	syntrophin, acidic 1	0.535887	0.757858	1.07177	1.51572	neuromuscular junction development
162171_f_at	B2	Fgfr2	fibroblast growth factor receptor 2	0.0769465	0.164938	0.0947323	0.659754	angiogenesis /// positive regulation of mesenchymal cell proliferation /// protein amino acid phosphorylation /// signal transduction /// cell-cell signaling /// salivary gland morphogenesis /// positive regulation of cell proliferation /// positive regulation of cell proliferation /// fibroblast growth factor receptor signaling pathway /// morphogenesis of embryonic epithelium /// bone mineraliz…
162369_f_at	B2	Mmp9	matrix metallopeptidase 9	0.233258	0.435275	0.406126	1.41421	peptidoglycan metabolic process /// skeletal development /// skeletal development /// proteolysis /// proteolysis /// extracellular matrix organization and biogenesis /// extracellular matrix organization and biogenesis /// collagen catabolic process /// collagen catabolic process /// positive regulation of apoptosis
162384_f_at	B2	Ccrn4l /// LOC100047134	CCR4 carbon catabolite repression 4-like (S. cerevisiae)	0.0717936	0.329877	0.0947323	1.51572	rhythmic process
162401_f_at	B2	Isyna1	myo-inositol 1-phosphate synthase A1	0.153893	0.116629	0.435275	1.31951	inositol biosynthetic process /// inositol biosynthetic process /// phospholipid biosynthetic process /// phospholipid biosynthetic process
162475_f_at	B2	LOC100047396 /// Pglyrp1	peptidoglycan recognition protein 1 /// similar to peptidoglycan recognition protein	0.406126	0.757858	0.535887	2.63902	apoptosis /// immune response /// peptidoglycan catabolic process /// detection of bacterium /// defense response to bacterium /// defense response to Gram-positive bacterium
92198_s_at	B2	Cd55 /// Daf2	CD55 antigen /// decay accelerating factor 2	0.189465	1.31951	0.217638	4.92458	immune response /// complement activation, classical pathway /// innate immune response
92280_at	B2	Actn1	actinin, alpha 1	0.535887	0.707107	2.14355	2.63902	negative regulation of transcription /// cortical cytoskeleton organization and biogenesis /// focal adhesion formation /// actin filament bundle formation /// negative regulation of cell motility
92401_at	B2	Ltc4s	leukotriene C4 synthase	0.535887	0.466516	0.615572	1.6245	leukotriene metabolic process /// leukotriene biosynthetic process
92459_at	B2	Ccl8 /// LOC100048554	chemokine (C-C motif) ligand 8 /// similar to monocyte chemoattractant protein-2 (MCP-2)	1.86607	0.870551	0.933033	11.3137	chemotaxis /// inflammatory response /// immune response /// signal transduction
92762_at	B2	Clec4a2	C-type lectin domain family 4, member a2	0.5	0.535887	0.5	1.7411	immune response
92820_at	B2	Usp2	ubiquitin specific peptidase 2	0.812252	1.23114	1	3.4822	ubiquitin-dependent protein catabolic process /// ubiquitin cycle
92846_at	B2	M6pr	mannose-6-phosphate receptor, cation dependent	0.615572	0.143587	0.0947323	9.18959	transport /// intracellular protein transport /// mannose transport
92918_at	B2	F7	coagulation factor VII	1.31951	1.1487	1.23114	3.4822	proteolysis /// blood coagulation /// blood coagulation /// metabolic process
92941_at	B2	1110054M08Rik	RIKEN cDNA 1110054M08 gene	0.0669858	0.0947323	0.0669858	0.659754	---
93097_at	B2	Arg1	arginase 1, liver	0.574349	0.757858	0.659754	6.9644	urea cycle /// arginine metabolic process /// arginine catabolic process
93214_at	B2	Camk2d	calcium/calmodulin-dependent protein kinase II, delta	14.9285	12.996	14.9285	5.65685	G1/S transition of mitotic cell cycle /// protein amino acid phosphorylation /// calcium ion transport /// calcium ion transport /// protein amino acid autophosphorylation /// cardiac muscle contraction
93454_at	B2	Cd93	CD93 antigen	0.933033	0.933033	0.659754	3.4822	defense response /// cell adhesion /// cell-cell adhesion /// cell-cell adhesion
93461_at	B2	Naip1	NLR family, apoptosis inhibitory protein 1	0.153893	0.101532	0.535887	1.51572	apoptosis /// anti-apoptosis
93573_at	B2	Mt1	metallothionein 1	0.707107	0.757858	0.659754	2.2974	cellular metal ion homeostasis /// cellular zinc ion homeostasis /// nitric oxide mediated signal transduction /// detoxification of copper ion
93590_at	B2	Ndst1	N-deacetylase/N-sulfotransferase (heparan glucosaminyl) 1	0.707107	0.707107	1	2.14355	MAPKKK cascade /// polysaccharide biosynthetic process /// protein amino acid deacetylation /// protein amino acid sulfation /// protein amino acid sulfation /// inflammatory response /// smoothened signaling pathway /// respiratory gaseous exchange /// fibroblast growth factor receptor signaling pathway /// embryonic development /// organ morphogenesis /// glycosaminoglycan metabolic process ///…
93608_at	B2	Ebi3	Epstein-Barr virus induced gene 3	0.812252	1.31951	0.812252	2.82843	---
93638_s_at	B2	Igl-V1	immunoglobulin lambda chain, variable 1	0.0625	0.0544094	0.0883883	0.406126	humoral immune response
94171_at	B2	Itgb2l	integrin beta 2-like	0.870551	1.41421	0.659754	6.06287	inflammatory response /// cell adhesion /// cell-matrix adhesion /// cell-matrix adhesion /// integrin-mediated signaling pathway /// multicellular organismal development /// multicellular organismal development
94181_at	B2	Scrg1	scrapie responsive gene 1	0.707107	2	0.870551	2.14355	---
94297_at	B2	Fkbp5	FK506 binding protein 5	0.615572	1	0.933033	4.92458	protein folding
94351_r_at	B2	Nqo1	NAD(P)H dehydrogenase, quinone 1	0.353553	2.14355	1.07177	7.46426	electron transport /// response to oxidative stress /// response to oxidative stress
94492_at	B2	Dstn	destrin	0.535887	0.812252	0.535887	1.51572	cytokinesis /// cell motility /// positive regulation of actin filament depolymerization
94515_at	B2	Sqrdl	sulfide quinone reductase-like (yeast)	0.707107	1.07177	1	2.14355	---
94761_at	B2	Ccl7	chemokine (C-C motif) ligand 7	0.176777	1.7411	0.233258	29.8571	transport /// chemotaxis /// inflammatory response /// immune response /// signal transduction
95117_at	B2	Igf2r	insulin-like growth factor 2 receptor	0.535887	0.659754	1	2.2974	transport
95511_at	B2	Itga6	integrin alpha 6	0.574349	0.353553	0.378929	1.6245	cell adhesion /// cell-matrix adhesion /// integrin-mediated signaling pathway /// odontogenesis (sensu Vertebrata) /// filopodium formation /// leukocyte migration /// leukocyte migration
95620_at	B2	Dhrs7	dehydrogenase/reductase (SDR family) member 7	0.329877	0.353553	0.353553	1	metabolic process
95740_at	B2	Asprv1	aspartic peptidase, retroviral-like 1	1.23114	2.14355	1.07177	3.4822	proteolysis /// proteolysis /// skin development /// protein maturation via proteolysis
95858_at	B2	---	Transcribed locus	0.233258	1.86607	1.6245	0.659754	---
96048_at	B2	Hrsp12	heat-responsive protein 12	0.101532	0.101532	0.378929	0.933033	---
96123_at	B2	Lbp	lipopolysaccharide binding protein	0.757858	1	0.535887	2.82843	transport /// lipid transport /// defense response to bacterium
96147_at	B2	LOC100047868 /// Mafg	v-maf musculoaponeurotic fibrosarcoma oncogene family, protein G (avian) /// similar to mafG	0.707107	1.1487	1.1487	2.63902	in utero embryonic development /// transcription /// regulation of transcription, DNA-dependent /// adult behavior /// regulation of cell proliferation /// regulation of transcription /// regulation of epidermal cell differentiation
96153_at	B2	Ngp	neutrophilic granule protein	0.466516	0.659754	0.233258	2	defense response /// defense response /// response to other organism
96337_at	B2	Gp1bb /// LOC100044138 /// Sept5	glycoprotein Ib, beta polypeptide /// septin 5 /// similar to CDCrel-1AI	0.406126	0.870551	1.07177	2.63902	cell cycle /// cell adhesion /// blood coagulation /// hemostasis /// regulation of exocytosis /// cell division
96603_at	B2	Qsox1	quiescin Q6 sulfhydryl oxidase 1	0.757858	2.2974	0.870551	5.27803	electron transport /// protein thiol-disulfide exchange /// cell redox homeostasis
96644_at	B2	Bysl	bystin-like	0.25	0.176777	0.203063	1.41421	cell adhesion /// ribosome biogenesis and assembly
96791_at	B2	1500005K14Rik	RIKEN cDNA 1500005K14 gene	0.176777	0.466516	0.435275	0.659754	---
96886_at	B2	Stab1	stabilin 1	0.378929	0.435275	0.466516	1.6245	inflammatory response /// cell adhesion /// cell adhesion /// cell-cell signaling /// negative regulation of angiogenesis /// negative regulation of angiogenesis /// defense response to bacterium /// defense response to bacterium
97332_at	B2	Pnkp	polynucleotide kinase 3'- phosphatase	0.707107	1	1.07177	2	DNA repair /// response to DNA damage stimulus
97353_at	B2	Dab2ip	disabled homolog 2 (Drosophila) interacting protein	0.233258	0.535887	0.870551	1.6245	cell cycle /// negative regulation of progression through cell cycle /// regulation of small GTPase mediated signal transduction
97509_f_at	B2	Fgfr1	fibroblast growth factor receptor 1	0.0473661	0.0441942	0.25	0.812252	angiogenesis /// induction of an organ /// positive regulation of mesenchymal cell proliferation /// protein amino acid phosphorylation /// signal transduction /// brain development /// salivary gland morphogenesis /// positive regulation of cell proliferation /// fibroblast growth factor receptor signaling pathway /// lung development /// lung development /// embryonic limb morphogenesis /// reg…
97523_i_at	B2	Amy2	amylase 2, pancreatic	0.0947323	0.307786	0.125	2.14355	carbohydrate metabolic process /// metabolic process
97797_at	B2	Asnsd1	asparagine synthetase domain containing 1	0.707107	0.933033	0.870551	2.2974	asparagine biosynthetic process /// asparagine biosynthetic process /// protein amino acid prenylation
97867_at	B2	Hsd11b1	hydroxysteroid 11-beta dehydrogenase 1	1.07177	1.41421	0.933033	4.28709	lipid metabolic process /// metabolic process /// steroid metabolic process /// lung development
97957_at	B2	Slc27a4	solute carrier family 27 (fatty acid transporter), member 4	0.615572	0.933033	0.659754	2.2974	long-chain fatty acid metabolic process /// lipid metabolic process /// fatty acid metabolic process /// transport /// lipid transport /// metabolic process
98055_at	B2	Blcap	bladder cancer associated protein homolog (human)	0.659754	0.870551	0.757858	2.14355	---
98400_at	B2	Cenpk	centromere protein K	0.217638	0.267943	1.07177	1.1487	positive regulation of transcription from RNA polymerase II promoter
98451_at	B2	Dnajb10	DnaJ (Hsp40) homolog, subfamily B, member 10	0.707107	0.933033	0.933033	2	protein folding
98475_at	B2	Matn2	matrilin 2	0.707107	0.574349	2.2974	1.51572	---
98624_at	B2	Rbm38	RNA binding motif protein 38	0.5	0.435275	0.870551	1.6245	---
98758_at	B2	Alox15	arachidonate 15-lipoxygenase	0.466516	0.435275	0.574349	1.86607	carbohydrate metabolic process /// electron transport /// leukotriene metabolic process /// leukotriene biosynthetic process
98840_at	B2	Bmx	BMX non-receptor tyrosine kinase	0.615572	1	0.870551	1.6245	protein amino acid phosphorylation /// protein amino acid phosphorylation /// intracellular signaling cascade /// intracellular signaling cascade /// mesoderm development
98967_at	B2	Fabp7	fatty acid binding protein 7, brain	0.189465	0.133972	0.757858	4.28709	transport
99032_at	B2	Rasd1	RAS, dexamethasone-induced 1	1.31951	1.23114	1.1487	6.49802	intracellular protein transport /// small GTPase mediated signal transduction /// protein transport
99387_at	B2	Fpr1	formyl peptide receptor 1	1.1487	2.46229	0.870551	8.57419	chemotaxis /// chemotaxis /// signal transduction /// G-protein coupled receptor protein signaling pathway /// G-protein coupled receptor protein signaling pathway
99868_at	B2	---	Transcribed locus	0.0883883	0.870551	0.164938	2.46229	---
99911_at	B2	Sema6b	sema domain, transmembrane domain (TM), and cytoplasmic domain, (semaphorin) 6B	0.378929	1.23114	1.07177	2.14355	multicellular organismal development /// nervous system development /// cell differentiation
99952_at	B2	Chi3l1	chitinase 3-like 1	1.23114	2.46229	0.574349	6.06287	carbohydrate metabolic process /// chitin catabolic process
99957_at	B2	Mmp9	matrix metallopeptidase 9	0.435275	0.707107	0.707107	1.86607	peptidoglycan metabolic process /// skeletal development /// skeletal development /// proteolysis /// proteolysis /// extracellular matrix organization and biogenesis /// extracellular matrix organization and biogenesis /// collagen catabolic process /// collagen catabolic process /// positive regulation of apoptosis
99977_at	B2	Fabp6	fatty acid binding protein 6, ileal (gastrotropin)	2	0.757858	0.353553	1.7411	transport /// bile acid metabolic process
162412_r_at	B3	---	---	0.535887	0.233258	0.615572	0.0358968	---
162046_at	B3	---	---	1.31951	0.267943	0.233258	0.101532	---
100378_at	B3	---	---	0.870551	0.615572	0.615572	0.189465	---
92320_f_at	B3	---	---	0.812252	0.125	0.133972	0.125	---
161438_r_at	B3	---	---	1.51572	2.14355	2.82843	0.267943	---
162149_i_at	B3	---	---	1.1487	0.5	1.86607	0.353553	---
103267_i_at	B3	---	---	4	0.933033	0.812252	0.933033	---
161316_f_at	B3	---	---	0.659754	0.870551	1.7411	0.143587	---
101863_at	B3	---	---	0.757858	0.287175	0.267943	0.267943	---
161991_at	B3	---	---	0.466516	0.233258	0.143587	0.176777	---
95926_at	B3	---	---	3.03143	1.23114	1.1487	1	---
96572_at	B3	Azi2	5-azacytidine induced gene 2	1.31951	1.41421	1	0.466516	I-kappaB kinase/NF-kappaB cascade
95022_at	B3	Akap12	A kinase (PRKA) anchor protein (gravin) 12	0.659754	0.164938	0.0717936	0.101532	protein targeting /// protein targeting /// signal transduction /// signal transduction
161593_r_at	B3	Ap1g1 /// LOC100047920	adaptor protein complex AP-1, gamma 1 subunit	1.23114	0.406126	1.31951	0.378929	protein complex assembly /// transport /// intracellular protein transport /// intracellular protein transport /// endocytosis /// protein transport /// vesicle-mediated transport /// vesicle-mediated transport
104415_at	B3	---	Adult male corpora quadrigemina cDNA, RIKEN full-length enriched library, clone:B230341P20 product:inferred: forkhead box P1, full insert sequence	0.574349	0.378929	0.812252	0.0883883	---
160927_at	B3	Ace	angiotensin I converting enzyme (peptidyl-dipeptidase A) 1	0.812252	0.378929	1.86607	0.164938	proteolysis /// metabolic process
97208_at	B3	Ash2l	ash2 (absent, small, or homeotic)-like (Drosophila)	2.14355	0.757858	4.92458	0.659754	transcription /// regulation of transcription, DNA-dependent
103274_at	B3	Abcc8	ATP-binding cassette, sub-family C (CFTR/MRP), member 8	3.4822	1.1487	1	0.933033	transport /// potassium ion transport
95891_at	B3	Bex6	brain expressed gene 6	0.535887	0.378929	0.466516	0.143587	---
94458_at	B3	Casp6	caspase 6	0.574349	0.574349	0.757858	0.0717936	proteolysis /// proteolysis /// apoptosis /// induction of apoptosis /// induction of apoptosis /// regulation of apoptosis
160358_at	B3	Cd34	CD34 antigen	0.329877	0.0441942	0.267943	0.0947323	cell adhesion /// leukocyte migration
93605_r_at	B3	Cadm1	cell adhesion molecule 1	0.659754	0.466516	1.1487	0.0717936	apoptosis /// immune response /// cell cycle /// cell adhesion /// cell adhesion /// multicellular organismal development /// spermatogenesis /// synaptogenesis /// calcium-independent cell-cell adhesion /// cell differentiation /// negative regulation of progression through cell cycle
93397_at	B3	Ccr2	chemokine (C-C motif) receptor 2	1.31951	0.659754	0.870551	0.143587	chemotaxis /// defense response /// inflammatory response /// immune response /// humoral immune response /// cellular defense response /// signal transduction /// G-protein coupled receptor protein signaling pathway /// cytokine and chemokine mediated signaling pathway /// sensory perception of pain /// hemopoiesis /// regulation of cell migration
162207_f_at	B3	Clcn7	Chloride channel 7	1.07177	3.4822	2.2974	0.378929	transport /// ion transport /// chloride transport
95466_at	B3	Cotl1	coactosin-like 1 (Dictyostelium)	2.14355	0.406126	3.03143	0.535887	defense response to fungus
95289_r_at	B3	Ccdc88a	coiled coil domain containing 88A	1.31951	0.574349	1	0.287175	regulation of protein amino acid phosphorylation /// DNA replication /// regulation of DNA replication /// membrane organization and biogenesis /// cell migration /// lamellipodium biogenesis /// activation of protein kinase B /// regulation of actin cytoskeleton organization and biogenesis /// regulation of cell proliferation
95288_i_at	B3	Ccdc88a	coiled coil domain containing 88A	1.6245	0.933033	1.86607	0.535887	regulation of protein amino acid phosphorylation /// DNA replication /// regulation of DNA replication /// membrane organization and biogenesis /// cell migration /// lamellipodium biogenesis /// activation of protein kinase B /// regulation of actin cytoskeleton organization and biogenesis /// regulation of cell proliferation
93294_at	B3	Ctgf	connective tissue growth factor	4.92458	0.757858	0.757858	0.870551	cartilage condensation /// ossification /// angiogenesis /// angiogenesis /// regulation of cell growth /// DNA replication /// cell adhesion /// cell-matrix adhesion /// integrin-mediated signaling pathway /// fibroblast growth factor receptor signaling pathway /// cell migration /// cell differentiation
94061_at	B3	Crip1	cysteine-rich protein 1 (intestinal)	0.659754	0.574349	0.535887	0.217638	---
103842_at	B3	Ddx3y	DEAD (Asp-Glu-Ala-Asp) box polypeptide 3, Y-linked	0.659754	0.0441942	0.153893	0.125	---
97124_at	B3	Dfna5h	deafness, autosomal dominant 5 homolog (human)	1.51572	1.07177	1.7411	0.406126	sensory perception of sound /// hair cell differentiation
160286_at	B3	Dek	DEK oncogene (DNA binding)	1.86607	1.51572	1.07177	0.615572	---
100155_at	B3	Ddr1	discoidin domain receptor family, member 1	0.435275	0.287175	0.435275	0.0824692	protein amino acid phosphorylation /// cell adhesion /// transmembrane receptor protein tyrosine kinase signaling pathway
103444_at	B3	Dna2l	DNA2 DNA replication helicase 2-like (yeast)	0.870551	0.757858	1.41421	0.233258	DNA replication
160449_at	B3	Dr1	down-regulator of transcription 1	1.86607	1.86607	1.7411	0.574349	transcription /// regulation of transcription, DNA-dependent
103926_at	B3	Eif4g1	eukaryotic translation initiation factor 4, gamma 1	1.23114	1.86607	1.1487	0.378929	translation /// regulation of translation /// regulation of translational initiation /// RNA metabolic process
98141_at	B3	Eif5b	eukaryotic translation initiation factor 5B	0.707107	1.1487	0.25	0.189465	DNA repair /// translation /// translational initiation /// error-prone postreplication DNA repair
104066_at	B3	AW548124	expressed sequence AW548124	1	0.574349	1.1487	0.217638	protein amino acid phosphorylation
99362_at	B3	C77144	expressed sequence C77144	1.6245	1.07177	0.307786	0.133972	---
99098_at	B3	Fdps	farnesyl diphosphate synthetase	1.1487	0.707107	1.51572	0.435275	steroid biosynthetic process /// cholesterol biosynthetic process /// isoprenoid biosynthetic process /// lipid biosynthetic process /// sterol biosynthetic process
98452_at	B3	Flt1	FMS-like tyrosine kinase 1	1.1487	0.933033	1.31951	0.267943	angiogenesis /// angiogenesis /// patterning of blood vessels /// protein amino acid phosphorylation /// transmembrane receptor protein tyrosine kinase signaling pathway /// multicellular organismal development /// cell migration /// cell differentiation /// regulation of vascular endothelial growth factor receptor signaling pathway
99659_r_at	B3	Fahd1	fumarylacetoacetate hydrolase domain containing 1	0.5	0.466516	0.287175	0.0441942	metabolic process /// metabolic process
100133_at	B3	Fyn	Fyn proto-oncogene	1.41421	1.51572	1.86607	0.574349	neuron migration /// neuron migration /// protein amino acid phosphorylation /// intracellular signaling cascade /// multicellular organismal development /// regulation of cell shape /// peptidyl-tyrosine phosphorylation /// forebrain development /// forebrain development /// myelination
92449_at	B3	Gfra2	glial cell line derived neurotrophic factor family receptor alpha 2	1	0.116629	2	0.176777	nervous system development
99981_at	B3	Gnaq	guanine nucleotide binding protein, alpha q polypeptide	0.933033	1.1487	1.07177	0.406126	skeletal development /// regulation of action potential /// protein amino acid ADP-ribosylation /// protein amino acid ADP-ribosylation /// signal transduction /// G-protein coupled receptor protein signaling pathway /// G-protein coupled receptor protein signaling pathway /// G-protein signaling, adenylate cyclase activating pathway /// glutamate signaling pathway /// heart development /// neuro…
104014_at	B3	Hfe	hemochromatosis	0.435275	0.287175	0.707107	0.143587	antigen processing and presentation of peptide antigen via MHC class I /// immune response /// antigen processing and presentation
95911_at	B3	Hnrpab	heterogeneous nuclear ribonucleoprotein A/B	0.406126	0.143587	0.615572	0.233258	epithelial to mesenchymal transition /// transcription /// regulation of transcription, DNA-dependent /// RNA processing /// positive regulation of gene-specific transcription
92866_at	B3	H2-Aa	histocompatibility 2, class II antigen A, alpha	0.757858	0.574349	0.615572	0.217638	antigen processing and presentation of peptide or polysaccharide antigen via MHC class II /// defense response /// immune response /// immunoglobulin mediated immune response /// antigen processing and presentation /// antigen processing and presentation /// antigen processing and presentation of exogenous peptide antigen via MHC class II /// positive regulation of T cell differentiation /// anti…
100998_at	B3	H2-Ab1	histocompatibility 2, class II antigen A, beta 1	0.757858	0.5	0.707107	0.176777	antigen processing and presentation of peptide or polysaccharide antigen via MHC class II /// immune response /// immune response /// antigen processing and presentation /// antigen processing and presentation /// antigen processing and presentation of exogenous peptide antigen via MHC class II /// antigen processing and presentation of peptide antigen
94285_at	B3	H2-Eb1	histocompatibility 2, class II antigen E beta	0.659754	0.5	0.659754	0.189465	antigen processing and presentation of peptide or polysaccharide antigen via MHC class II /// immune response /// antigen processing and presentation /// antigen processing and presentation of exogenous peptide antigen via MHC class II
93092_at	B3	H2-DMa	histocompatibility 2, class II, locus DMa	1.1487	0.933033	1.07177	0.378929	antigen processing and presentation of peptide or polysaccharide antigen via MHC class II /// protein complex assembly /// immune response /// protein transport /// immunoglobulin mediated immune response /// antigen processing and presentation /// antigen processing and presentation /// antigen processing and presentation /// antigen processing and presentation of exogenous peptide antigen via M…
98034_at	B3	H2-DMb1	histocompatibility 2, class II, locus Mb1	0.707107	0.435275	0.870551	0.189465	antigen processing and presentation of peptide or polysaccharide antigen via MHC class II /// immune response /// antigen processing and presentation /// antigen processing and presentation /// antigen processing and presentation of exogenous peptide antigen via MHC class II /// chaperone cofactor-dependent protein folding
98035_g_at	B3	H2-DMb1	histocompatibility 2, class II, locus Mb1	1.1487	0.757858	1.41421	0.287175	antigen processing and presentation of peptide or polysaccharide antigen via MHC class II /// immune response /// antigen processing and presentation /// antigen processing and presentation /// antigen processing and presentation of exogenous peptide antigen via MHC class II /// chaperone cofactor-dependent protein folding
101868_i_at	B3	H2-DMb1 /// H2-DMb2	histocompatibility 2, class II, locus Mb1 /// histocompatibility 2, class II, locus Mb2	1.41421	1	1.6245	0.535887	antigen processing and presentation of peptide or polysaccharide antigen via MHC class II /// immune response /// antigen processing and presentation /// antigen processing and presentation /// antigen processing and presentation /// antigen processing and presentation of exogenous peptide antigen via MHC class II /// chaperone cofactor-dependent protein folding
94288_at	B3	Hist1h1c	histone cluster 1, H1c	0.267943	0.233258	0.757858	0.0883883	neurotransmitter uptake /// cardiac inotropy /// neurological control of breathing /// nucleosome assembly /// nucleosome assembly /// transport /// ion transport /// cation transport /// regulation of muscle contraction /// regulation of smooth muscle contraction /// regulation of striated muscle contraction /// chromosome organization and biogenesis (sensu Eukaryota) /// metabolic process /// b…
93912_at	B3	Bat3	HLA-B-associated transcript 3	2.82843	1	2.14355	0.435275	protein modification process /// apoptosis /// proton transport /// regulation of apoptosis
93351_at	B3	Hpgd	hydroxyprostaglandin dehydrogenase 15 (NAD)	0.189465	0.0883883	0.378929	0.0412346	lipid metabolic process /// fatty acid metabolic process /// prostaglandin metabolic process /// prostaglandin metabolic process /// transforming growth factor beta receptor signaling pathway /// female pregnancy /// parturition /// metabolic process /// metabolic process /// negative regulation of progression through cell cycle
99126_at	B3	Xist	inactive X specific transcripts	0.0883883	0.757858	0.659754	0.0179484	dosage compensation, by inactivation of X chromosome /// dosage compensation, by inactivation of X chromosome
93321_at	B3	Ifi203	interferon activated gene 203	2.14355	1.6245	1.51572	0.574349	immune response
96525_at	B3	Il10ra	interleukin 10 receptor, alpha	1.31951	1.23114	1.7411	0.435275	cell surface receptor linked signal transduction
92286_g_at	B3	Il4	interleukin 4	0.153893	0.287175	0.615572	0.0334929	immune response /// cholesterol metabolic process /// positive regulation of B cell proliferation /// positive regulation of T cell proliferation /// positive regulation of activated T cell proliferation /// B cell activation /// regulation of phosphorylation /// positive regulation of tyrosine phosphorylation of Stat5 protein /// negative regulation of apoptosis /// positive regulation of MHC cl…
93850_at	B3	Iqgap1	IQ motif containing GTPase activating protein 1	2.63902	5.65685	2.14355	0.176777	small GTPase mediated signal transduction /// regulation of small GTPase mediated signal transduction
160993_at	B3	Iqgap2	IQ motif containing GTPase activating protein 2	0.757858	1.23114	1.07177	0.0947323	small GTPase mediated signal transduction /// regulation of small GTPase mediated signal transduction
92299_at	B3	Jarid1a	jumonji, AT rich interactive domain 1A (Rbp2 like)	1.86607	0.466516	0.659754	0.287175	transcription /// regulation of transcription, DNA-dependent /// regulation of transcription, DNA-dependent /// multicellular organismal development /// chromatin modification
97920_at	B3	Krt7	keratin 7	0.812252	0.5	0.870551	0.203063	cytoskeleton organization and biogenesis
93679_at	B3	Klrk1	killer cell lectin-like receptor subfamily K, member 1	2	1.51572	1.23114	0.435275	stimulatory C-type lectin receptor signaling pathway /// natural killer cell activation /// positive regulation of interferon-gamma production /// positive regulation of nitric oxide biosynthetic process /// positive regulation of natural killer cell mediated cytotoxicity
93677_at	B3	Klrd1	killer cell lectin-like receptor, subfamily D, member 1	0.287175	0.153893	0.307786	0.0769465	---
161035_at	B3	Kif9 /// LOC100047193	kinesin family member 9 /// similar to kinesin family member 9	0.812252	0.435275	1	0.25	microtubule-based process /// microtubule-based movement
99622_at	B3	Klf4	Kruppel-like factor 4 (gut)	0.406126	0.25	0.574349	0.164938	transcription /// regulation of transcription, DNA-dependent /// negative regulation of transcription, DNA-dependent /// negative regulation of transcription, DNA-dependent
162075_r_at	B3	Mpeg1	macrophage expressed gene 1	0.233258	0.267943	0.203063	0.0669858	---
96582_at	B3	Ncam2	neural cell adhesion molecule 2	1	0.267943	0.707107	0.378929	cell adhesion
160826_at	B3	Nsmaf	neutral sphingomyelinase (N-SMase) activation associated factor	1	0.870551	1.1487	0.378929	---
100120_at	B3	Nid1	nidogen 1	0.757858	0.535887	0.0824692	0.0947323	cell adhesion /// cell-matrix adhesion /// cell-matrix adhesion /// bioluminescence /// protein-chromophore linkage /// glomerular basement membrane development
93928_f_at	B3	Notch4	Notch gene homolog 4 (Drosophila)	0.933033	0.812252	0.812252	0.189465	patterning of blood vessels /// morphogenesis of a branching structure /// transcription /// regulation of transcription, DNA-dependent /// Notch signaling pathway /// Notch signaling pathway /// multicellular organismal development /// embryonic development /// cell differentiation /// cell differentiation /// mammary gland development /// negative regulation of endothelial cell differentiation …
95351_at	B3	Ncoa6	nuclear receptor coactivator 6	1	2	1.86607	0.307786	in utero embryonic development /// transcription /// regulation of transcription, DNA-dependent /// transcription initiation from RNA polymerase II promoter /// brain development /// heart development /// myeloid cell differentiation
102715_at	B3	LOC100046044 /// Nr2f1	nuclear receptor subfamily 2, group F, member 1 /// similar to COUP-TFI	1.31951	0.217638	1.41421	0.267943	regulation of progression through cell cycle /// neuron migration /// transcription /// regulation of transcription, DNA-dependent /// cellular process /// forebrain development
99623_s_at	B3	Olfm1	olfactomedin 1	0.812252	0.535887	0.812252	0.25	multicellular organismal development /// protein oligomerization
94139_at	B3	Pdc	phosducin	0.812252	1.23114	0.153893	0.25	visual perception /// response to stimulus
96662_at	B3	Ppap2b	phosphatidic acid phosphatase type 2B	0.933033	0.933033	1.07177	0.143587	blood vessel development /// phospholipid metabolic process /// multicellular organismal development /// gastrulation (sensu Mammalia) /// regulation of Wnt receptor signaling pathway
100548_at	B3	Pea15a	phosphoprotein enriched in astrocytes 15A	0.757858	0.378929	1.1487	0.0824692	transport /// apoptosis /// apoptosis /// apoptosis /// intracellular signaling cascade /// regulation of apoptosis /// regulation of apoptosis /// negative regulation of glucose import
93039_at	B3	Pgcp	plasma glutamate carboxypeptidase	0.659754	0.0824692	1.1487	0.164938	proteolysis
95151_at	B3	Plekho1	pleckstrin homology domain containing, family O member 1	1.6245	1.23114	1.51572	0.707107	---
96464_at	B3	Plxnb2	plexin B2	2	1.31951	1.51572	1.1487	multicellular organismal development /// positive regulation of axonogenesis
160949_at	B3	Parg	poly (ADP-ribose) glycohydrolase	1.23114	1.41421	2	0.435275	response to DNA damage stimulus /// detection of bacterium
103943_at	B3	Ppfia4	protein tyrosine phosphatase, receptor type, f polypeptide (PTPRF), interacting protein (liprin), alpha 4	0.659754	0.435275	0.757858	0.0544094	---
92309_i_at	B3	Ptprm	protein tyrosine phosphatase, receptor type, M	0.659754	0.125	1	0.116629	protein amino acid dephosphorylation /// cell adhesion /// transmembrane receptor protein tyrosine phosphatase signaling pathway /// dephosphorylation
100427_at	B3	Ptpro	protein tyrosine phosphatase, receptor type, O	0.757858	0.5	0.757858	0.133972	protein amino acid dephosphorylation /// protein amino acid dephosphorylation /// transmembrane receptor protein tyrosine phosphatase signaling pathway /// dephosphorylation
160965_at	B3	Rasa4	RAS p21 protein activator 4	1.41421	1.51572	1.6245	0.406126	intracellular signaling cascade /// intracellular signaling cascade /// regulation of small GTPase mediated signal transduction
102157_f_at	B3	LOC56304	Recombinant antineuraminidase single chain Ig VH and VL domains	0.933033	0.133972	0.435275	0.189465	---
100925_at	B3	2700089E24Rik	RIKEN cDNA 2700089E24 gene	1.31951	0.812252	1.6245	0.466516	---
100058_at	B3	2810453I06Rik	RIKEN cDNA 2810453I06 gene	0.659754	0.133972	0.615572	0.116629	---
94113_at	B3	4933415E08Rik	RIKEN cDNA 4933415E08 gene	0.287175	0.707107	0.870551	0.0824692	---
92399_at	B3	Runx1	runt related transcription factor 1	1	1.1487	1.23114	0.378929	skeletal development /// transcription /// regulation of transcription, DNA-dependent /// regulation of transcription, DNA-dependent /// hemopoiesis /// neuron differentiation /// positive regulation of granulocyte differentiation /// positive regulation of angiogenesis /// positive regulation of transcription from RNA polymerase II promoter /// behavioral response to pain /// neuron development
99051_at	B3	S100a4	S100 calcium binding protein A4	0.615572	0.353553	0.466516	0.116629	---
100323_at	B3	Amd1 /// Amd2	S-adenosylmethionine decarboxylase 1 /// S-adenosylmethionine decarboxylase 2	2.2974	1.6245	1.1487	0.757858	in utero embryonic development /// spermine biosynthetic process /// spermine biosynthetic process /// spermidine biosynthetic process /// spermidine biosynthetic process
100324_g_at	B3	Amd1 /// Amd2	S-adenosylmethionine decarboxylase 1 /// S-adenosylmethionine decarboxylase 2	2.63902	1.51572	0.933033	0.615572	in utero embryonic development /// spermine biosynthetic process /// spermine biosynthetic process /// spermidine biosynthetic process /// spermidine biosynthetic process
101636_at	B3	Spt2	salivary protein 2	0.435275	0.5	0.233258	0.164938	---
160373_i_at	B3	Sdpr	serum deprivation response	1.1487	0.435275	0.189465	0.435275	---
102254_f_at	B3	LOC625360	similar to 2-cell-stage, variable group, member 3	2	1.7411	1.23114	0.406126	---
96041_at	B3	LOC100043257	similar to RNA binding motif protein 3	0.870551	0.812252	0.933033	0.233258	translation /// response to cold /// miRNA-mediated gene silencing, production of miRNAs
104158_at	B3	Snw1	SNW domain containing 1	0.659754	0.812252	0.267943	0.217638	nuclear mRNA splicing, via spliceosome /// mRNA processing /// RNA splicing /// negative regulation of transcription /// positive regulation of transcription from RNA polymerase II promoter
99524_at	B3	Slc8a1	solute carrier family 8 (sodium/calcium exchanger), member 1	1.07177	1	1.23114	0.329877	cardiac inotropy /// transport /// ion transport /// sodium ion transport /// sodium ion transport /// calcium ion transport /// calcium ion transport /// calcium ion transport /// cell communication
97808_at	B3	Sf3b1	splicing factor 3b, subunit 1	0.574349	2	1.07177	0.203063	nuclear mRNA splicing, via spliceosome /// mRNA processing /// RNA splicing /// anterior/posterior pattern formation
95567_at	B3	Sfrs2ip	splicing factor, arginine/serine-rich 2, interacting protein	2.63902	0.353553	1.31951	0.812252	---
94164_at	B3	St8sia1	ST8 alpha-N-acetyl-neuraminide alpha-2,8-sialyltransferase 1	1.1487	1.31951	1.23114	0.217638	protein amino acid glycosylation /// positive regulation of cell proliferation
93218_at	B3	Swap70	SWA-70 protein	2.14355	0.870551	0.933033	0.466516	somatic cell DNA recombination /// isotype switching
93005_at	B3	Syt1	synaptotagmin I	0.353553	0.116629	0.659754	0.0824692	transport /// neurotransmitter secretion
102283_at	B3	Tiam1	T-cell lymphoma invasion and metastasis 1	1.23114	1	1.1487	0.406126	signal transduction /// intracellular signaling cascade /// small GTPase mediated signal transduction /// regulation of Rho protein signal transduction /// ephrin receptor signaling pathway /// positive regulation of axonogenesis
103058_f_at	B3	ENSMUSG00000052469	t-complex protein 10a /// t-complex protein 10b /// t-complex protein 10c	2.46229	0.812252	0.812252	1	---
95120_at	B3	Tspan13	tetraspanin 13	0.933033	0.757858	0.659754	0.176777	---
99828_at	B3	Ttc14	tetratricopeptide repeat domain 14	0.435275	0.153893	1.07177	0.153893	---
94948_at	B3	Trip6	thyroid hormone receptor interactor 6	1.1487	1.51572	2	0.287175	electron transport /// regulation of transcription, DNA-dependent
92392_at	B3	---	Transcribed locus	1.86607	1.23114	0.659754	0.307786	---
92900_at	B3	---	Transcribed locus	1	0.812252	1.51572	0.133972	---
98951_at	B3	Tcf25	transcription factor 25 (basic helix-loop-helix)	2	0.707107	1.41421	0.164938	negative regulation of transcription from RNA polymerase II promoter /// transcription /// regulation of transcription, DNA-dependent
104192_at	B3	Tpr	translocated promoter region	0.329877	1.23114	1.51572	0.233258	translation /// seryl-tRNA aminoacylation
160472_r_at	B3	LOC100045217 /// Tmeff1	transmembrane protein with EGF-like and two follistatin-like domains 1 /// similar to Transmembrane protein with EGF-like and two follistatin-like domains 1	1.41421	0.535887	2.14355	0.164938	multicellular organismal development
99582_at	B3	Tacstd1	tumor-associated calcium signal transducer 1	0.5	0.116629	0.574349	0.0947323	defense response
160946_at	B3	Usp12	ubiquitin specific peptidase 12	4.59479	3.73213	0.267943	0.176777	ubiquitin-dependent protein catabolic process /// ubiquitin-dependent protein catabolic process /// ubiquitin cycle
161443_r_at	B4	---	---	0.153893	0.217638	0.233258	0.574349	---
102119_at	B4	---	---	0.0669858	0.329877	0.164938	0.435275	---
161300_r_at	B4	---	---	0.133972	0.217638	1	0.659754	---
96885_at	B4	Nt5dc2	5'-nucleotidase domain containing 2	0.267943	0.0669858	0.5	1.07177	---
102350_at	B4	Adprhl2	ADP-ribosylhydrolase like 2	0.176777	0.143587	0.535887	0.707107	---
93627_at	B4	Ankrd28	ankyrin repeat domain 28	0.143587	0.406126	0.267943	0.574349	---
94467_at	B4	Cebpz	CCAAT/enhancer binding protein zeta	0.0824692	0.353553	0.287175	0.535887	transcription /// regulation of transcription, DNA-dependent
101145_at	B4	Cep250	centrosomal protein 250	0.125	0.133972	0.757858	0.574349	cell cycle
93550_at	B4	Csrp2	cysteine and glycine-rich protein 2	0.0769465	0.0669858	0.574349	0.233258	multicellular organismal development /// multicellular organismal development /// cell differentiation /// cell differentiation
160813_r_at	B4	Cox6b2	cytochrome c oxidase subunit VIb polypeptide 2	0.176777	0.203063	0.574349	0.574349	electron transport
160687_r_at	B4	Dbf4	DBF4 homolog (S. cerevisiae)	0.0824692	1.07177	1.23114	0.25	DNA replication /// cell cycle /// traversing start control point of mitotic cell cycle /// regulation of S phase of mitotic cell cycle
102963_at	B4	E2f1	E2F transcription factor 1	0.108819	0.0883883	0.5	0.466516	regulation of progression through cell cycle
103313_r_at	B4	Esf1	ESF1, nucleolar pre-rRNA processing protein, homolog (S. cerevisiae)	0.0507658	0.164938	1	0.378929	transcription /// regulation of transcription, DNA-dependent
160900_at	B4	Gkap1 /// LOC100041211 /// LOC100046764	G kinase anchoring protein 1 /// similar to G kinase anchoring protein 1	0.0824692	0.0883883	0.176777	0.307786	signal transduction /// G-protein signaling, coupled to cGMP nucleotide second messenger
162009_f_at	B4	Msh2	mutS homolog 2 (E. coli)	0.0717936	0.176777	0.535887	0.406126	in utero embryonic development /// somatic recombination of immunoglobulin genes during immune response /// oxidative phosphorylation /// purine nucleotide biosynthetic process /// DNA repair /// DNA repair /// base-excision repair /// mismatch repair ///
102078_at	B4	Pth	parathyroid hormone	0.176777	0.153893	1.1487	0.812252	cellular calcium ion homeostasis /// cellular calcium ion homeostasis /// G-protein signaling, adenylate cyclase activating pathway /// lactation
162208_f_at	B4	Vpreb3	pre-B lymphocyte gene 3	0.0769465	0.233258	0.164938	0.307786	---
160204_at	B4	Prr6	proline-rich polypeptide 6	0.0947323	0.176777	0.287175	0.615572	metabolic process
95597_at	B4	Ptgs1	prostaglandin-endoperoxide synthase 1	0.353553	0.353553	0.933033	0.933033	prostaglandin biosynthetic process /// prostaglandin biosynthetic process /// fatty acid biosynthetic process /// blood pressure regulation /// lipid biosynthetic process /// keratinocyte differentiation
102374_at	B4	Rcan3	regulator of calcineurin 3	0.233258	0.125	0.574349	0.615572	calcium-mediated signaling
93527_at	B4	2310051E17Rik	RIKEN cDNA 2310051E17 gene	0.0883883	0.133972	0.164938	0.466516	transcription /// regulation of transcription, DNA-dependent /// embryo implantation /// regulation of transcription /// progesterone receptor signaling pathway
95561_at	B4	Syce2	synaptonemal complex central element protein 2	0.189465	0.133972	1	1	cell cycle /// meiosis /// meiotic prophase I /// synaptonemal complex assembly /// cell division
93106_i_at	B4	Tcrb-J	T-cell receptor beta, joining region	0.108819	0.0669858	0.5	0.307786	cellular defense response
97238_at	B4	Tacc3	transforming, acidic coiled-coil containing protein 3	0.0507658	0.0384733	17.1484	0.757858	regulation of progression through cell cycle /// response to stress /// hemopoiesis /// cytoplasmic sequestering of transcription factor
103536_at	B4	Tmeff2	transmembrane protein with EGF-like and two follistatin-like domains 2	0.0717936	0.307786	0.133972	0.435275	---
103092_at	B4	Trim37	tripartite motif protein 37	0.116629	0.0583146	0.757858	0.5	---
161385_r_at	B4	Tph1	tryptophan hydroxylase 1	0.133972	0.353553	0.435275	0.406126	serotonin biosynthetic process from tryptophan /// metabolic process /// aromatic amino acid family metabolic process /// serotonin biosynthetic process
104045_at	B4	Tspyl4	TSPY-like 4	0.108819	0.0883883	0.870551	0.307786	nucleosome assembly /// nucleosome assembly
161402_r_at	B4	Tbcel	tubulin folding cofactor E-like	0.101532	0.378929	0.378929	0.435275	protein modification process
103001_at	B4	Vegfb	vascular endothelial growth factor B	0.133972	0.153893	0.933033	0.535887	regulation of progression through cell cycle /// angiogenesis /// multicellular organismal development /// cell proliferation /// cell differentiation
161582_r_at	B4	Wbp11	WW domain binding protein 11	0.0717936	0.757858	0.574349	0.574349	rRNA processing /// mRNA processing /// RNA splicing /// RNA splicing
97102_at	B4	Yme1l1	YME1-like 1 (S. cerevisiae)	0.164938	0.203063	0.707107	0.535887	proteolysis /// proteolysis /// protein catabolic process
103759_at	B5	Bst1	bone marrow stromal cell antigen 1	1.86607	3.4822	1.41421	4.92458	defense response
92851_at	B5	Cp	ceruloplasmin	1.51572	1.86607	1.51572	6.9644	transport /// ion transport /// copper ion transport
93717_at	B5	Ccl12 /// LOC100048556	chemokine (C-C motif) ligand 12 /// similar to monocyte chemoattractant protein-5	12.1257	18.3792	4.92458	36.7583	chemotaxis /// inflammatory response /// immune response /// signal transduction
102736_at	B5	Ccl2	chemokine (C-C motif) ligand 2	12.996	22.6274	4.59479	48.5029	anti-apoptosis /// chemotaxis /// inflammatory response /// immune response /// signal transduction
100760_at	B5	Dsc1	desmocollin 1	2	6.06287	0.812252	6.06287	cell adhesion /// homophilic cell adhesion
160714_at	B5	Gab1	growth factor receptor bound protein 2-associated protein 1	1.7411	3.03143	0.933033	8.57419	activation of MAPK activity /// response to oxidative stress /// signal transduction /// activation of JNK activity /// regulation of cell migration
92741_g_at	B5	Ighv14-2	immunoglobulin heavy variable V14-2	11.3137	1.1487	11.3137	0.870551	---
102658_at	B5	Il1r2	interleukin 1 receptor, type II	3.24901	4.59479	1.07177	9.84916	cell surface receptor linked signal transduction
161689_f_at	B5	Il1r2	interleukin 1 receptor, type II	2.2974	3.73213	0.757858	8	cell surface receptor linked signal transduction
100319_at	B5	Il10	interleukin 10	1.23114	4	2.14355	8.57419	immune response /// negative regulation of myeloid dendritic cell activation /// negative regulation of interleukin-12 production /// defense response to bacterium /// positive regulation of MHC class II biosynthetic process
97937_at	B5	Klf5	Kruppel-like factor 5	1.23114	2.82843	1.6245	4.92458	angiogenesis /// transcription /// regulation of transcription, DNA-dependent /// regulation of transcription, DNA-dependent /// microvillus biogenesis /// positive regulation of transcription
94769_at	B5	Mmp8	matrix metallopeptidase 8	2	4	1.07177	9.18959	peptidoglycan metabolic process /// proteolysis /// proteolysis /// collagen catabolic process
101173_at	B5	Pctp	phosphatidylcholine transfer protein	6.49802	2.63902	6.49802	1.23114	transport /// lipid transport /// cholesterol metabolic process
98836_at	B5	Pdcd1	programmed cell death 1	0.933033	5.27803	0.870551	6.06287	apoptosis
98307_at	B5	Rasgrp1	RAS guanyl releasing protein 1	6.9644	4	2.63902	2.2974	intracellular signaling cascade /// intracellular signaling cascade /// small GTPase mediated signal transduction /// small GTPase mediated signal transduction /// regulation of small GTPase mediated signal transduction
92368_at	B5	LOC100046186 /// Ramp3	receptor (calcitonin) activity modifying protein 3 /// similar to receptor activity modifying protein 3 - mouse	8.57419	10.5561	2.14355	17.1484	transport /// intracellular protein transport /// G-protein coupled receptor protein signaling pathway /// regulation of G-protein coupled receptor protein signaling pathway
161135_f_at	B5	Sac3d1	SAC3 domain containing 1	5.65685	9.18959	1	34.2968	spindle assembly /// centrosome duplication
97519_at	B5	Spp1	secreted phosphoprotein 1	2.63902	2.63902	0.870551	7.46426	ossification /// anti-apoptosis /// inflammatory response /// cell adhesion /// cell-matrix adhesion /// negative regulation of bone mineralization /// leukocyte chemotaxis /// T-helper 1 type immune response /// positive regulation of T cell proliferation /// regulation of myeloid cell differentiation /// induction of positive chemotaxis
97487_at	B5	Serpine2	serine (or cysteine) peptidase inhibitor, clade E, member 2	3.03143	4	0.870551	9.84916	multicellular organismal development /// nervous system development /// cell differentiation
92998_at	B5	Vav2	vav 2 oncogene	6.9644	1.6245	8.57419	1.1487	intracellular signaling cascade /// small GTPase mediated signal transduction /// cell migration /// cell projection biogenesis /// lamellipodium biogenesis /// regulation of Rho protein signal transduction /// positive regulation of phosphoinositide 3-kinase activity
100939_at	B5	Zfp282	zinc finger protein 282	3.03143	0.870551	3.4822	0.812252	regulation of transcription, DNA-dependent /// regulation of transcription, DNA-dependent /// microtubule-based movement
93943_f_at	B5	Zfp36l2	zinc finger protein 36, C3H type-like 2	6.9644	2.46229	7.46426	0.757858	mRNA catabolic process, deadenylation-dependent decay /// regulation of mRNA stability
